# Supplementary material for: ﻿When the absence of evidence is not the evidence of absence: Nasa (Loasaceae) rediscoveries from Peru and Ecuador, and the contribution of community science networks
Source: PhytoKeys. 2023 Jun 30;229:1–19. doi: 10.3897/phytokeys.229.100082 (PMC10838191; doi:10.3897/phytokeys.229.100082)
Supplement: XML Treatment for Nasa colanii [file phytokeys.229.100082-treatment1.xml]

<!DOCTYPE tp:taxon-treatment
  PUBLIC "-//TaxonX//DTD Taxonomic Treatment Publishing DTD v0 20100105//EN" "tax-treatment-NSO.dtd">
<tp:taxon-treatment xmlns:tp="http://www.plazi.org/taxpub"><tp:treatment-meta><kwd-group><label>Taxon classification</label><kwd>
              <named-content content-type="kingdom">Plantae</named-content>
            </kwd><kwd>
              <named-content content-type="order">Cornales</named-content>
            </kwd><kwd>
              <named-content content-type="family">Loasaceae</named-content>
            </kwd></kwd-group><mixed-citation publication-type="journal"><person-group><name><surname>Henning</surname><given-names>Tilo</given-names></name><name><surname>Acuña-Castillo</surname><given-names>Rafael</given-names></name><name><surname>Cornejo</surname><given-names>Xavier</given-names></name><name><surname>Gonzáles</surname><given-names>Paúl</given-names></name><name><surname>Segovia</surname><given-names>Edgar</given-names></name><name><surname>Wong Sato</surname><given-names>Akira Armando</given-names></name><name><surname>Weigend</surname><given-names>Maximilian</given-names></name></person-group><article-title>﻿When the absence of evidence is not the evidence of absence: <italic><tp:taxon-name><tp:taxon-name-part taxon-name-part-type="genus" reg="Nasa">Nasa</tp:taxon-name-part></tp:taxon-name></italic> (<tp:taxon-name><tp:taxon-name-part taxon-name-part-type="family">Loasaceae</tp:taxon-name-part></tp:taxon-name>) rediscoveries from Peru and Ecuador, and the contribution of community science networks</article-title><source>PhytoKeys</source><day>30</day><month>06</month><year>2023</year><volume>229</volume><fpage>1</fpage><lpage>19</lpage><pub-id pub-id-type="doi">10.3897/phytokeys.229.100082</pub-id></mixed-citation></tp:treatment-meta><tp:nomenclature><label>﻿</label><tp:taxon-name>
            <object-id xmlns:xlink="http://www.w3.org/1999/xlink" content-type="arpha" xlink:type="simple">93F3C9F7-0083-5DFF-85A4-513A06C1D00C</object-id>
            <tp:taxon-name-part taxon-name-part-type="genus" reg="Nasa">Nasa</tp:taxon-name-part>
            <tp:taxon-name-part taxon-name-part-type="species" reg="colanii">colanii</tp:taxon-name-part>
          </tp:taxon-name><tp:taxon-authority>Dostert &amp; Weigend, Revista Peru. Biol. 13(1): 73 (2006).</tp:taxon-authority><xref ref-type="fig" rid="F1">Fig. 1A, B</xref></tp:nomenclature><tp:treatment-sec sec-type="material" id="SECID0EYLAE"><title>Type.</title><p>Peru. Amazonas: Provincia Bagua, Cordillera Colán SE of La Peca, ca. 3000 m, 25 Sep 1978, <italic>P. Barbour 3573</italic> (holotype: MO! [acc. # 2796329]; isotype: USM [acc. # 000462]).</p><p>The <italic><tp:taxon-name><tp:taxon-name-part taxon-name-part-type="genus" reg="Nasa">Nasa</tp:taxon-name-part><tp:taxon-name-part taxon-name-part-type="species" reg="triphylla">triphylla</tp:taxon-name-part></tp:taxon-name></italic>-group also includes two subscandent taxa with reflexed trichomes from montane rainforest, namely <italic><tp:taxon-name><tp:taxon-name-part taxon-name-part-type="genus" reg="Nasa">Nasa</tp:taxon-name-part><tp:taxon-name-part taxon-name-part-type="species" reg="aequatoriana">aequatoriana</tp:taxon-name-part></tp:taxon-name></italic> (Urb. &amp; Gilg) Weigend and <italic><tp:taxon-name><tp:taxon-name-part taxon-name-part-type="genus" reg="Nasa">Nasa</tp:taxon-name-part><tp:taxon-name-part taxon-name-part-type="species" reg="colanii">colanii</tp:taxon-name-part></tp:taxon-name></italic>. <italic><tp:taxon-name><tp:taxon-name-part taxon-name-part-type="genus" reg="Nasa">Nasa</tp:taxon-name-part><tp:taxon-name-part taxon-name-part-type="species" reg="aequatoriana">aequatoriana</tp:taxon-name-part></tp:taxon-name></italic> is well documented from Ecuador (<xref ref-type="bibr" rid="B40">Weigend 2000</xref>), while <italic><tp:taxon-name><tp:taxon-name-part taxon-name-part-type="genus" reg="Nasa">Nasa</tp:taxon-name-part><tp:taxon-name-part taxon-name-part-type="species" reg="colanii">colanii</tp:taxon-name-part></tp:taxon-name></italic> was known only from a single Peruvian collection from 1978 (<xref ref-type="bibr" rid="B17">Dostert and Weigend 1999</xref>; <xref ref-type="bibr" rid="B12">Croat et al. 2021</xref>). <italic><tp:taxon-name><tp:taxon-name-part taxon-name-part-type="genus" reg="Nasa">Nasa</tp:taxon-name-part><tp:taxon-name-part taxon-name-part-type="species" reg="colanii">colanii</tp:taxon-name-part></tp:taxon-name></italic> is probably the one species reported from the most inaccessible region of all the species here discussed – the Cordillera de Colán in northern Peru, near to the Ecuadorean Border.</p><p>In the field, <italic><tp:taxon-name><tp:taxon-name-part taxon-name-part-type="genus" reg="Nasa">Nasa</tp:taxon-name-part><tp:taxon-name-part taxon-name-part-type="species" reg="colanii">colanii</tp:taxon-name-part></tp:taxon-name></italic> differs from vegetatively similar <italic><tp:taxon-name><tp:taxon-name-part taxon-name-part-type="genus" reg="Nasa">Nasa</tp:taxon-name-part><tp:taxon-name-part taxon-name-part-type="species" reg="aequatoriana">aequatoriana</tp:taxon-name-part></tp:taxon-name></italic> by its much shorter, pale greenish-white petals (Fig. <xref ref-type="fig" rid="F1">1A, B</xref>). Additionally, the nectar scales of <italic><tp:taxon-name><tp:taxon-name-part taxon-name-part-type="genus" reg="Nasa">N.</tp:taxon-name-part><tp:taxon-name-part taxon-name-part-type="species" reg="colanii">colanii</tp:taxon-name-part></tp:taxon-name></italic> are yellow and white with red transversal stripes, as in other species of the <italic><tp:taxon-name><tp:taxon-name-part taxon-name-part-type="genus" reg="Nasa">Nasa</tp:taxon-name-part><tp:taxon-name-part taxon-name-part-type="species" reg="triphylla">triphylla</tp:taxon-name-part></tp:taxon-name></italic> complex, but much paler with a very narrow red band only (Fig. <xref ref-type="fig" rid="F1">1A</xref>).</p><fig id="F1" position="float" orientation="portrait"><object-id xmlns:xlink="http://www.w3.org/1999/xlink" content-type="doi" xlink:type="simple">10.3897/phytokeys.229.100082.figure1</object-id><object-id xmlns:xlink="http://www.w3.org/1999/xlink" content-type="arpha" xlink:type="simple">AF2E31FE-33EB-50CC-A121-56DEF8985D42</object-id><label>Figure 1.</label><caption><p><bold>A, B</bold><italic><tp:taxon-name><tp:taxon-name-part taxon-name-part-type="genus" reg="Nasa">Nasa</tp:taxon-name-part><tp:taxon-name-part taxon-name-part-type="species" reg="colanii">colanii</tp:taxon-name-part></tp:taxon-name></italic><bold>C, D</bold><italic><tp:taxon-name><tp:taxon-name-part taxon-name-part-type="genus" reg="Nasa">Nasa</tp:taxon-name-part><tp:taxon-name-part taxon-name-part-type="species" reg="ferox">ferox</tp:taxon-name-part></tp:taxon-name></italic><bold>E, F</bold><italic><tp:taxon-name><tp:taxon-name-part taxon-name-part-type="genus" reg="Nasa">Nasa</tp:taxon-name-part><tp:taxon-name-part taxon-name-part-type="species" reg="hastata">hastata</tp:taxon-name-part></tp:taxon-name></italic><bold>A</bold> flower of <italic><tp:taxon-name><tp:taxon-name-part taxon-name-part-type="genus" reg="Nasa">N.</tp:taxon-name-part><tp:taxon-name-part taxon-name-part-type="species" reg="colanii">colanii</tp:taxon-name-part></tp:taxon-name></italic><bold>B</bold> flowering branch of <italic><tp:taxon-name><tp:taxon-name-part taxon-name-part-type="genus" reg="Nasa">N.</tp:taxon-name-part><tp:taxon-name-part taxon-name-part-type="species" reg="colanii">colanii</tp:taxon-name-part></tp:taxon-name></italic><bold>C</bold> habit of <italic><tp:taxon-name><tp:taxon-name-part taxon-name-part-type="genus" reg="Nasa">N.</tp:taxon-name-part><tp:taxon-name-part taxon-name-part-type="species" reg="ferox">ferox</tp:taxon-name-part></tp:taxon-name></italic><bold>D</bold> flower of <italic><tp:taxon-name><tp:taxon-name-part taxon-name-part-type="genus" reg="Nasa">N.</tp:taxon-name-part><tp:taxon-name-part taxon-name-part-type="species" reg="ferox">ferox</tp:taxon-name-part></tp:taxon-name></italic><bold>E</bold> flower of <italic><tp:taxon-name><tp:taxon-name-part taxon-name-part-type="genus" reg="Nasa">N.</tp:taxon-name-part><tp:taxon-name-part taxon-name-part-type="species" reg="hastata">hastata</tp:taxon-name-part></tp:taxon-name></italic><bold>F</bold> node with the characteristic, semiamplexicaulous leaves of <italic><tp:taxon-name><tp:taxon-name-part taxon-name-part-type="genus" reg="Nasa">N.</tp:taxon-name-part><tp:taxon-name-part taxon-name-part-type="species" reg="hastata">hastata</tp:taxon-name-part></tp:taxon-name></italic>, Photo credits: <bold>A, B</bold> A. A. Wong Sato <bold>C, D</bold> E. Segovia <bold>E, F</bold> P. Gonzáles.</p></caption><graphic xmlns:xlink="http://www.w3.org/1999/xlink" xlink:href="phytokeys-229-001_article-100082__-g001.jpg" position="float" orientation="portrait" xlink:type="simple" id="oo_871434.jpg"><uri content-type="original_file" xlink:type="simple">https://binary.pensoft.net/fig/871434</uri></graphic></fig><p><italic><tp:taxon-name><tp:taxon-name-part taxon-name-part-type="genus" reg="Nasa">Nasa</tp:taxon-name-part><tp:taxon-name-part taxon-name-part-type="species" reg="colanii">colanii</tp:taxon-name-part></tp:taxon-name></italic> was found on creek nanks in rocky soils in a cloud forest ecosystem located in the buffer zone of the Cordillera de Colán National Sanctuary (<named-content xmlns:xlink="http://www.w3.org/1999/xlink" content-type="dwc:verbatimCoordinates" xlink:type="simple"><named-content content-type="geo-json" specific-use="{&#34;type&#34;:&#34;Point&#34;,&#34;coordinates&#34;:[-78.255789,-5.630822]}" id="NCID0E5UAE" xlink:type="simple">5°37'50.96"S, 78°15'20.84"W</named-content></named-content>) at an elevation of 2605 m, near the Refugio Lechucita. This taxon had previously only been reported once in 1978 from the same region, possibly from the same locality (<xref ref-type="bibr" rid="B30">Rodríguez and Weigend 2006</xref>; <xref ref-type="bibr" rid="B46">Wong Sato et al. 2021</xref>). This species has probably not been collected since, due to its apparent narrow endemism and a lack of scientific exploration of this area (<xref ref-type="bibr" rid="B30">Rodríguez and Weigend 2006</xref>; C. Olivera, pers. comm., 2021).</p></tp:treatment-sec><tp:treatment-sec sec-type="material" id="SECID0EPVAE"><title>Additional specimens examined.</title><p><bold>Peru. Amazonas</bold>: Provincia Utcubamba, Distrito Cajaruro, buffer zone of the Cordillera de Colán National Sanctuary, ca. 2605 m, <named-content xmlns:xlink="http://www.w3.org/1999/xlink" content-type="dwc:verbatimCoordinates" xlink:type="simple"><named-content content-type="geo-json" specific-use="{&#34;type&#34;:&#34;Point&#34;,&#34;coordinates&#34;:[-78.255789,-5.630822]}" id="NCID0E1VAE" xlink:type="simple">5°37'50.96"S, 78°15'20.84"W</named-content></named-content> 21 Dec 2019, <italic>A.A. Wong Sato 53</italic> (MOL).</p></tp:treatment-sec><tp:treatment-sec sec-type="Photographic record" id="SECID0EBWAE"><title>Photographic record.</title><p><bold>Peru. Amazonas</bold>: Provincia Utcubamba, Distrito Cajaruro. Buffer zone of the Cordillera de Colán National Sanctuary; observation by A. A. Wong Sato, 21 Dec 2019 (<italic>Wong Sato 53</italic>, MOL): <ext-link xmlns:xlink="http://www.w3.org/1999/xlink" xlink:href="https://www.inaturalist.org/observations/143281337" ext-link-type="uri" xlink:type="simple">https://www.inaturalist.org/observations/143281337</ext-link>.</p></tp:treatment-sec><ref-list><ref id="B40"><mixed-citation xmlns:xlink="http://www.w3.org/1999/xlink" xlink:type="simple"><person-group><name name-style="western"><surname>Weigend</surname><given-names>M</given-names></name></person-group> (<year>2000</year>) <article-title><tp:taxon-name><tp:taxon-name-part taxon-name-part-type="family">Loasaceae</tp:taxon-name-part></tp:taxon-name> No. 132.</article-title><source>In: Andersson L, Harling G (Eds) Flora of Ecuador</source><volume>64</volume>: <fpage>1</fpage>–<lpage>92</lpage>.</mixed-citation></ref><ref id="B17"><mixed-citation xmlns:xlink="http://www.w3.org/1999/xlink" xlink:type="simple"><person-group><name name-style="western"><surname>Dostert</surname><given-names>N</given-names></name><name name-style="western"><surname>Weigend</surname><given-names>M</given-names></name></person-group> (<year>1999</year>) <article-title>A synopsis of the <italic><tp:taxon-name><tp:taxon-name-part taxon-name-part-type="genus">Nasa</tp:taxon-name-part><tp:taxon-name-part taxon-name-part-type="species">triphylla</tp:taxon-name-part></tp:taxon-name></italic> complex (<tp:taxon-name><tp:taxon-name-part taxon-name-part-type="family">Loasaceae</tp:taxon-name-part></tp:taxon-name>), including some new species and subspecies.</article-title><source>Harvard Papers in Botany</source><volume>4</volume>: <fpage>439</fpage>–<lpage>467</lpage>. <ext-link xlink:href="https://www.jstor.org/stable/41761583" ext-link-type="uri" xlink:type="simple">https://www.jstor.org/stable/41761583</ext-link></mixed-citation></ref><ref id="B12"><mixed-citation xmlns:xlink="http://www.w3.org/1999/xlink" xlink:type="simple"><person-group><name name-style="western"><surname>Croat</surname><given-names>TB</given-names></name><name name-style="western"><surname>Grace</surname><given-names>AM</given-names></name><name name-style="western"><surname>Barbour</surname><given-names>PJ</given-names></name><name name-style="western"><surname>Schulenberg</surname><given-names>TS</given-names></name><name name-style="western"><surname>Graham</surname><given-names>GL</given-names></name></person-group> (<year>2021</year>) <article-title>The process of discovery in and new species from northern Peru, Cerro Colán, Department Amazonas, Province Bagua.</article-title><source>Journal of the Botanical Research Institute of Texas</source><volume>15</volume>(<issue>2</issue>): <fpage>393</fpage>–<lpage>523</lpage>. <ext-link xlink:href="10.17348/jbrit.v15.i2.1157" ext-link-type="doi" xlink:type="simple">https://doi.org/10.17348/jbrit.v15.i2.1157</ext-link></mixed-citation></ref><ref id="B30"><mixed-citation xmlns:xlink="http://www.w3.org/1999/xlink" xlink:type="simple"><person-group><name name-style="western"><surname>Rodríguez</surname><given-names>E</given-names></name><name name-style="western"><surname>Weigend</surname><given-names>M</given-names></name></person-group> (<year>2006</year>) <article-title><tp:taxon-name><tp:taxon-name-part taxon-name-part-type="family">Loasaceae</tp:taxon-name-part></tp:taxon-name> endémicas del Perú.</article-title><source>Revista Peruana de Biología</source><volume>13</volume>(<issue>2</issue>): <fpage>391</fpage>–<lpage>402</lpage>. <ext-link xlink:href="10.15381/rpb.v13i2.1872" ext-link-type="doi" xlink:type="simple">https://doi.org/10.15381/rpb.v13i2.1872</ext-link></mixed-citation></ref><ref id="B46"><mixed-citation xmlns:xlink="http://www.w3.org/1999/xlink" xlink:type="simple"><person-group><name name-style="western"><surname>Wong Sato</surname><given-names>AA</given-names></name><name name-style="western"><surname>Villanueva-Espinoza</surname><given-names>R</given-names></name><name name-style="western"><surname>Revilla</surname><given-names>I</given-names></name><name name-style="western"><surname>Fernández-Hilario</surname><given-names>R</given-names></name></person-group> (<year>2021</year>) <article-title>Preliminary observations on the flower visitors of <italic><tp:taxon-name><tp:taxon-name-part taxon-name-part-type="genus">Nasa</tp:taxon-name-part><tp:taxon-name-part taxon-name-part-type="species">colanii</tp:taxon-name-part></tp:taxon-name></italic> (<tp:taxon-name><tp:taxon-name-part taxon-name-part-type="family">Loasaceae</tp:taxon-name-part></tp:taxon-name>), a poorly known species endemic to northern Peru.</article-title><source>Botany</source><volume>99</volume>(<issue>10</issue>): <fpage>665</fpage>–<lpage>670</lpage>. <ext-link xlink:href="10.1139/cjb-2020-0163" ext-link-type="doi" xlink:type="simple">https://doi.org/10.1139/cjb-2020-0163</ext-link></mixed-citation></ref></ref-list></tp:taxon-treatment>
