# Supplementary material for: ﻿When the absence of evidence is not the evidence of absence: Nasa (Loasaceae) rediscoveries from Peru and Ecuador, and the contribution of community science networks
Source: PhytoKeys. 2023 Jun 30;229:1–19. doi: 10.3897/phytokeys.229.100082 (PMC10838191; doi:10.3897/phytokeys.229.100082)
Supplement: XML Treatment for Nasa ferox [file phytokeys.229.100082-treatment2.xml]

<!DOCTYPE tp:taxon-treatment
  PUBLIC "-//TaxonX//DTD Taxonomic Treatment Publishing DTD v0 20100105//EN" "tax-treatment-NSO.dtd">
<tp:taxon-treatment xmlns:tp="http://www.plazi.org/taxpub"><tp:treatment-meta><kwd-group><label>Taxon classification</label><kwd>
              <named-content content-type="kingdom">Plantae</named-content>
            </kwd><kwd>
              <named-content content-type="order">Cornales</named-content>
            </kwd><kwd>
              <named-content content-type="family">Loasaceae</named-content>
            </kwd></kwd-group><mixed-citation publication-type="journal"><person-group><name><surname>Henning</surname><given-names>Tilo</given-names></name><name><surname>Acuña-Castillo</surname><given-names>Rafael</given-names></name><name><surname>Cornejo</surname><given-names>Xavier</given-names></name><name><surname>Gonzáles</surname><given-names>Paúl</given-names></name><name><surname>Segovia</surname><given-names>Edgar</given-names></name><name><surname>Wong Sato</surname><given-names>Akira Armando</given-names></name><name><surname>Weigend</surname><given-names>Maximilian</given-names></name></person-group><article-title>﻿When the absence of evidence is not the evidence of absence: <italic><tp:taxon-name><tp:taxon-name-part taxon-name-part-type="genus" reg="Nasa">Nasa</tp:taxon-name-part></tp:taxon-name></italic> (<tp:taxon-name><tp:taxon-name-part taxon-name-part-type="family">Loasaceae</tp:taxon-name-part></tp:taxon-name>) rediscoveries from Peru and Ecuador, and the contribution of community science networks</article-title><source>PhytoKeys</source><day>30</day><month>06</month><year>2023</year><volume>229</volume><fpage>1</fpage><lpage>19</lpage><pub-id pub-id-type="doi">10.3897/phytokeys.229.100082</pub-id></mixed-citation></tp:treatment-meta><tp:nomenclature><label>﻿</label><tp:taxon-name>
            <object-id xmlns:xlink="http://www.w3.org/1999/xlink" content-type="arpha" xlink:type="simple">B5218E08-AF4C-5982-BA3F-536C7228F0C7</object-id>
            <tp:taxon-name-part taxon-name-part-type="genus" reg="Nasa">Nasa</tp:taxon-name-part>
            <tp:taxon-name-part taxon-name-part-type="species" reg="ferox">ferox</tp:taxon-name-part>
          </tp:taxon-name><tp:taxon-authority>Weigend, Revista Peru. Biol. 13(1): 74 (2006).</tp:taxon-authority><xref ref-type="fig" rid="F1">Fig. 1C, D</xref><xref ref-type="bibr" rid="B38">; fig. 8 in Weigend 1996b</xref></tp:nomenclature><tp:treatment-sec sec-type="material" id="SECID0EIYAE"><title>Type.</title><p>Ecuador. Azuay: Cantón Cuenca, Contrayerba, 3600–3800m, s.d., <italic>F.C. Lehmann 7943</italic> (holotype: US 00603973!; isotypes: F No. 578096!, K 000372883!).</p><p>Described only in 2000 (<xref ref-type="bibr" rid="B44">Weigend et al. 2006</xref>) from specimens collected by F. C. Lehmann probably in the 1880s (possibly May 1887, according to <xref ref-type="bibr" rid="B11">Cribb 2010</xref>, Lehmann was in Contrayerba at least twice). Specimens of this species were considered as belonging to <italic><tp:taxon-name><tp:taxon-name-part taxon-name-part-type="genus" reg="Loasa">Loasa</tp:taxon-name-part><tp:taxon-name-part taxon-name-part-type="species" reg="ranunculifolia">ranunculifolia</tp:taxon-name-part></tp:taxon-name></italic> Kunth (<xref ref-type="bibr" rid="B36">Urban and Gilg 1900</xref>) or <italic><tp:taxon-name><tp:taxon-name-part taxon-name-part-type="genus" reg="Loasa">Loasa</tp:taxon-name-part><tp:taxon-name-part taxon-name-part-type="species" reg="peltata">peltata</tp:taxon-name-part></tp:taxon-name></italic> Urb. &amp; Gilg (<xref ref-type="bibr" rid="B38">Weigend 1996b</xref>). The species was known with certainty only from the area of Contrayerba, in the province of Azuay close to the NW border of what is now Parque Nacional Cajas and had not been reported for ca. 130 years. Given the location of the park close to the city of Cuenca, and the fact that the important road 582 goes through the park makes it particularly surprising that the species has not been reported in such a long time, even more so if we consider the numerous botanical expeditions that have been carried out in the general region. New photographs uploaded by ES to iNaturalist in 2022 clearly show living plants of this species previously known only from dried specimens. Judging from the pictures now available, the species seems closely allied to <italic><tp:taxon-name><tp:taxon-name-part taxon-name-part-type="genus" reg="Nasa">Nasa</tp:taxon-name-part><tp:taxon-name-part taxon-name-part-type="species" reg="jungiifolia">jungiifolia</tp:taxon-name-part></tp:taxon-name></italic> (Weigend) Weigend from just a little bit further south in Azuay, but differs from it in the smaller stature of the plants (20–70 cm, Fig. <xref ref-type="fig" rid="F1">1C</xref>) and the shorter, wider and fleshy, deep orange petals (Fig. <xref ref-type="fig" rid="F1">1D</xref>) (versus taller plants to &gt;1 m in height and narrower, long acuminate, membranous, pale orange petals in <italic><tp:taxon-name><tp:taxon-name-part taxon-name-part-type="genus" reg="Nasa">N.</tp:taxon-name-part><tp:taxon-name-part taxon-name-part-type="species" reg="jungiifolia">jungiifolia</tp:taxon-name-part></tp:taxon-name></italic>). The habitat of the living plants of <italic><tp:taxon-name><tp:taxon-name-part taxon-name-part-type="genus" reg="Nasa">N.</tp:taxon-name-part><tp:taxon-name-part taxon-name-part-type="species" reg="ferox">ferox</tp:taxon-name-part></tp:taxon-name></italic> is located in a rock outcrop at the foot of a vertical rocky cliff, with nearby pastures, some used for llama ranching. The substrate is covered by a dense layer of mosses along with succulent <italic><tp:taxon-name><tp:taxon-name-part taxon-name-part-type="genus" reg="Peperomia">Peperomia</tp:taxon-name-part></tp:taxon-name></italic> spp. (<tp:taxon-name><tp:taxon-name-part taxon-name-part-type="family">Piperaceae</tp:taxon-name-part></tp:taxon-name>), <italic><tp:taxon-name><tp:taxon-name-part taxon-name-part-type="genus" reg="Stellaria">Stellaria</tp:taxon-name-part></tp:taxon-name></italic> spp. (<tp:taxon-name><tp:taxon-name-part taxon-name-part-type="family">Caryophyllaceae</tp:taxon-name-part></tp:taxon-name>), <italic><tp:taxon-name><tp:taxon-name-part taxon-name-part-type="genus" reg="Oxalis">Oxalis</tp:taxon-name-part></tp:taxon-name></italic> spp. (<tp:taxon-name><tp:taxon-name-part taxon-name-part-type="family">Oxalidaceae</tp:taxon-name-part></tp:taxon-name>) and ferns. Tall shrubs and small trees such as <italic><tp:taxon-name><tp:taxon-name-part taxon-name-part-type="genus" reg="Polylepis">Polylepis</tp:taxon-name-part><tp:taxon-name-part taxon-name-part-type="species" reg="reticulata">reticulata</tp:taxon-name-part></tp:taxon-name></italic>, <italic><tp:taxon-name><tp:taxon-name-part taxon-name-part-type="genus" reg="Gynoxys">Gynoxys</tp:taxon-name-part></tp:taxon-name></italic> spp. (<tp:taxon-name><tp:taxon-name-part taxon-name-part-type="family">Asteraceae</tp:taxon-name-part></tp:taxon-name>), and an undetermined <tp:taxon-name><tp:taxon-name-part taxon-name-part-type="family">Asteraceae</tp:taxon-name-part></tp:taxon-name> were the main woody species of this habitat. The slope in the site is low, about 30 degrees. <italic><tp:taxon-name><tp:taxon-name-part taxon-name-part-type="genus" reg="Nasa">Nasa</tp:taxon-name-part><tp:taxon-name-part taxon-name-part-type="species" reg="ferox">ferox</tp:taxon-name-part></tp:taxon-name></italic> is not an abundant species; only a very small population of about ten fertile plants growing in four spots near the borders of the rock zone could be found, with the plants growing always in sheltered places, in rock crevices, near big rocks or at the base of dense, taller, shrub aggregations. Some regeneration was observed at the end of the rain season in July, with a few seedlings growing among the moss carpets that covered the rocks. We also saw some infertile plants growing near the fertile ones in two of the spots. Footprints and dung from llamas and bovines on the trails nearby, show that livestock roam the area.</p></tp:treatment-sec><tp:treatment-sec sec-type="material" id="SECID0EM4AE"><title>Additional specimens examined.</title><p><bold>Ecuador. Azuay</bold>: Province unknown: „Andes of Ecuador“, <italic>R. Pearce 1862</italic> (K); Provincia Azuay, Cantón Cuenca, Reserva de la Biosfera Macizo del Cajas, 3835 m, 12 Jan 2022, <italic>E. Segovia 3239-CMP40</italic> (HA); Reserva de la Biosfera Macizo del Cajas, 3823 m, 07 Jul 2022, <italic>E. Segovia 4890-CMP40</italic> (HA).</p></tp:treatment-sec><tp:treatment-sec sec-type="Photographic records" id="SECID0E14AE"><title>Photographic records.</title><p><bold>Ecuador. Azuay</bold>: Cantón Cuenca, Reserva de la Biosfera Macizo del Cajas, 2.78118S, 79.26592W, 3835 m, E. Segovia, Jan 2022, <ext-link xmlns:xlink="http://www.w3.org/1999/xlink" xlink:href="https://www.inaturalist.org/observations/105051734" ext-link-type="uri" xlink:type="simple">https://www.inaturalist.org/observations/105051734</ext-link> (<ext-link xmlns:xlink="http://www.w3.org/1999/xlink" xlink:href="https://www.gbif.org/occurrence/3465963568" ext-link-type="uri" xlink:type="simple">https://www.gbif.org/occurrence/3465963568</ext-link>); Reserva de la Biosfera Macizo del Cajas, 2.778691S, 79.266028W, 3825 m, K. Montesinos, 21 May 2022, <ext-link xmlns:xlink="http://www.w3.org/1999/xlink" xlink:href="https://www.inaturalist.org/observations/145275636" ext-link-type="uri" xlink:type="simple">https://www.inaturalist.org/observations/145275636</ext-link> (<ext-link xmlns:xlink="http://www.w3.org/1999/xlink" xlink:href="https://www.gbif.org/occurrence/4011672795" ext-link-type="uri" xlink:type="simple">https://www.gbif.org/occurrence/4011672795</ext-link>); Reserva de la Biosfera Macizo del Cajas, 2.782492S, 79.267025W, 3823 m, E. Segovia, Jul 2022, <ext-link xmlns:xlink="http://www.w3.org/1999/xlink" xlink:href="https://www.inaturalist.org/observations/125099917" ext-link-type="uri" xlink:type="simple">https://www.inaturalist.org/observations/125099917</ext-link> (<ext-link xmlns:xlink="http://www.w3.org/1999/xlink" xlink:href="https://www.gbif.org/occurrence/3858810457" ext-link-type="uri" xlink:type="simple">https://www.gbif.org/occurrence/3858810457</ext-link>); Reserva de la Biosfera Macizo del Cajas, 2.734655S, 79.259702W, G. Normand, Apr 2022, <ext-link xmlns:xlink="http://www.w3.org/1999/xlink" xlink:href="https://www.inaturalist.org/observations/112870994" ext-link-type="uri" xlink:type="simple">https://www.inaturalist.org/observations/112870994</ext-link> (<ext-link xmlns:xlink="http://www.w3.org/1999/xlink" xlink:href="https://www.gbif.org/occurrence/3764320941" ext-link-type="uri" xlink:type="simple">https://www.gbif.org/occurrence/3764320941</ext-link>).</p></tp:treatment-sec><tp:treatment-sec><!--Section generated to contain objects referenced in tp:taxon-treatment.--><fig id="F1" position="float" orientation="portrait"><object-id xmlns:xlink="http://www.w3.org/1999/xlink" content-type="doi" xlink:type="simple">10.3897/phytokeys.229.100082.figure1</object-id><object-id xmlns:xlink="http://www.w3.org/1999/xlink" content-type="arpha" xlink:type="simple">AF2E31FE-33EB-50CC-A121-56DEF8985D42</object-id><label>Figure 1.</label><caption><p><bold>A, B</bold><italic><tp:taxon-name><tp:taxon-name-part taxon-name-part-type="genus" reg="Nasa">Nasa</tp:taxon-name-part><tp:taxon-name-part taxon-name-part-type="species" reg="colanii">colanii</tp:taxon-name-part></tp:taxon-name></italic><bold>C, D</bold><italic><tp:taxon-name><tp:taxon-name-part taxon-name-part-type="genus" reg="Nasa">Nasa</tp:taxon-name-part><tp:taxon-name-part taxon-name-part-type="species" reg="ferox">ferox</tp:taxon-name-part></tp:taxon-name></italic><bold>E, F</bold><italic><tp:taxon-name><tp:taxon-name-part taxon-name-part-type="genus" reg="Nasa">Nasa</tp:taxon-name-part><tp:taxon-name-part taxon-name-part-type="species" reg="hastata">hastata</tp:taxon-name-part></tp:taxon-name></italic><bold>A</bold> flower of <italic><tp:taxon-name><tp:taxon-name-part taxon-name-part-type="genus" reg="Nasa">N.</tp:taxon-name-part><tp:taxon-name-part taxon-name-part-type="species" reg="colanii">colanii</tp:taxon-name-part></tp:taxon-name></italic><bold>B</bold> flowering branch of <italic><tp:taxon-name><tp:taxon-name-part taxon-name-part-type="genus" reg="Nasa">N.</tp:taxon-name-part><tp:taxon-name-part taxon-name-part-type="species" reg="colanii">colanii</tp:taxon-name-part></tp:taxon-name></italic><bold>C</bold> habit of <italic><tp:taxon-name><tp:taxon-name-part taxon-name-part-type="genus" reg="Nasa">N.</tp:taxon-name-part><tp:taxon-name-part taxon-name-part-type="species" reg="ferox">ferox</tp:taxon-name-part></tp:taxon-name></italic><bold>D</bold> flower of <italic><tp:taxon-name><tp:taxon-name-part taxon-name-part-type="genus" reg="Nasa">N.</tp:taxon-name-part><tp:taxon-name-part taxon-name-part-type="species" reg="ferox">ferox</tp:taxon-name-part></tp:taxon-name></italic><bold>E</bold> flower of <italic><tp:taxon-name><tp:taxon-name-part taxon-name-part-type="genus" reg="Nasa">N.</tp:taxon-name-part><tp:taxon-name-part taxon-name-part-type="species" reg="hastata">hastata</tp:taxon-name-part></tp:taxon-name></italic><bold>F</bold> node with the characteristic, semiamplexicaulous leaves of <italic><tp:taxon-name><tp:taxon-name-part taxon-name-part-type="genus" reg="Nasa">N.</tp:taxon-name-part><tp:taxon-name-part taxon-name-part-type="species" reg="hastata">hastata</tp:taxon-name-part></tp:taxon-name></italic>, Photo credits: <bold>A, B</bold> A. A. Wong Sato <bold>C, D</bold> E. Segovia <bold>E, F</bold> P. Gonzáles.</p></caption><graphic xmlns:xlink="http://www.w3.org/1999/xlink" xlink:href="phytokeys-229-001_article-100082__-g001.jpg" position="float" orientation="portrait" xlink:type="simple" id="oo_871434.jpg"><uri content-type="original_file" xlink:type="simple">https://binary.pensoft.net/fig/871434</uri></graphic></fig></tp:treatment-sec><ref-list><ref id="B38"><mixed-citation xmlns:xlink="http://www.w3.org/1999/xlink" xlink:type="simple"><person-group><name name-style="western"><surname>Weigend</surname><given-names>M</given-names></name></person-group> (<year>1996b</year>) <article-title>A revision of the <tp:taxon-name><tp:taxon-name-part taxon-name-part-type="family">Loasaceae</tp:taxon-name-part></tp:taxon-name> of Ecuador.</article-title><source>Botanische Jahrbücher für Systematik, Pflanzengeschichte und Pflanzengeographie</source><volume>118</volume>: <fpage>229</fpage>–<lpage>294</lpage>.</mixed-citation></ref><ref id="B44"><mixed-citation xmlns:xlink="http://www.w3.org/1999/xlink" xlink:type="simple"><person-group><name name-style="western"><surname>Weigend</surname><given-names>M</given-names></name><name name-style="western"><surname>Dostert</surname><given-names>N</given-names></name><name name-style="western"><surname>Henning</surname><given-names>T</given-names></name><name name-style="western"><surname>Schneider</surname><given-names>C</given-names></name><name name-style="western"><surname>Rodríguez</surname><given-names>E</given-names></name></person-group> (<year>2006</year>) <article-title>Valid publication for 101 species and subspecies names of the genera <italic><tp:taxon-name><tp:taxon-name-part taxon-name-part-type="genus">Nasa</tp:taxon-name-part></tp:taxon-name></italic> and <italic><tp:taxon-name><tp:taxon-name-part taxon-name-part-type="genus">Aosa</tp:taxon-name-part></tp:taxon-name></italic> (<tp:taxon-name><tp:taxon-name-part taxon-name-part-type="family">Loasaceae</tp:taxon-name-part></tp:taxon-name>: <tp:taxon-name><tp:taxon-name-part taxon-name-part-type="order">Cornales</tp:taxon-name-part></tp:taxon-name>).</article-title><source>Revista Peruana de Biología</source><volume>13</volume>: <fpage>71</fpage>–<lpage>84</lpage>. <ext-link xlink:href="10.15381/rpb.v13i1.1766" ext-link-type="doi" xlink:type="simple">https://doi.org/10.15381/rpb.v13i1.1766</ext-link></mixed-citation></ref><ref id="B11"><mixed-citation xmlns:xlink="http://www.w3.org/1999/xlink" xlink:type="simple"><person-group><name name-style="western"><surname>Cribb</surname><given-names>P</given-names></name></person-group> (<year>2010</year>) <article-title>The itineraries of C. Lehmann in Colombia and Ecuador 1876–1899, compiled from F. C. Lehmann’s collecting notes and herbarium collections.</article-title><source>Lankesteriana</source><volume>10</volume>(<issue>2–3</issue>): <fpage>31</fpage>–<lpage>52</lpage>. <ext-link xlink:href="10.15517/lank.v10i2-3.18317" ext-link-type="doi" xlink:type="simple">https://doi.org/10.15517/lank.v10i2-3.18317</ext-link></mixed-citation></ref><ref id="B36"><mixed-citation xmlns:xlink="http://www.w3.org/1999/xlink" xlink:type="simple"><person-group><name name-style="western"><surname>Urban</surname><given-names>I</given-names></name><name name-style="western"><surname>Gilg</surname><given-names>E</given-names></name></person-group> (<year>1900</year>) <article-title>Monographia Loasacearum.</article-title><source>Nova Acta Academiae Caesareae Leopoldino-<tp:taxon-name><tp:taxon-name-part taxon-name-part-type="subfamily">Carolinae</tp:taxon-name-part></tp:taxon-name> Germanicae Naturae Curiosorum</source><volume>76</volume>: <fpage>1</fpage>–<lpage>368</lpage>.</mixed-citation></ref></ref-list></tp:taxon-treatment>
