# Supplementary material for: ﻿When the absence of evidence is not the evidence of absence: Nasa (Loasaceae) rediscoveries from Peru and Ecuador, and the contribution of community science networks
Source: PhytoKeys. 2023 Jun 30;229:1–19. doi: 10.3897/phytokeys.229.100082 (PMC10838191; doi:10.3897/phytokeys.229.100082)
Supplement: XML Treatment for Nasa hastata [file phytokeys.229.100082-treatment3.xml]

<!DOCTYPE tp:taxon-treatment
  PUBLIC "-//TaxonX//DTD Taxonomic Treatment Publishing DTD v0 20100105//EN" "tax-treatment-NSO.dtd">
<tp:taxon-treatment xmlns:tp="http://www.plazi.org/taxpub"><tp:treatment-meta><kwd-group><label>Taxon classification</label><kwd>
              <named-content content-type="kingdom">Plantae</named-content>
            </kwd><kwd>
              <named-content content-type="order">Cornales</named-content>
            </kwd><kwd>
              <named-content content-type="family">Loasaceae</named-content>
            </kwd></kwd-group><mixed-citation publication-type="journal"><person-group><name><surname>Henning</surname><given-names>Tilo</given-names></name><name><surname>Acuña-Castillo</surname><given-names>Rafael</given-names></name><name><surname>Cornejo</surname><given-names>Xavier</given-names></name><name><surname>Gonzáles</surname><given-names>Paúl</given-names></name><name><surname>Segovia</surname><given-names>Edgar</given-names></name><name><surname>Wong Sato</surname><given-names>Akira Armando</given-names></name><name><surname>Weigend</surname><given-names>Maximilian</given-names></name></person-group><article-title>﻿When the absence of evidence is not the evidence of absence: <italic><tp:taxon-name><tp:taxon-name-part taxon-name-part-type="genus" reg="Nasa">Nasa</tp:taxon-name-part></tp:taxon-name></italic> (<tp:taxon-name><tp:taxon-name-part taxon-name-part-type="family">Loasaceae</tp:taxon-name-part></tp:taxon-name>) rediscoveries from Peru and Ecuador, and the contribution of community science networks</article-title><source>PhytoKeys</source><day>30</day><month>06</month><year>2023</year><volume>229</volume><fpage>1</fpage><lpage>19</lpage><pub-id pub-id-type="doi">10.3897/phytokeys.229.100082</pub-id></mixed-citation></tp:treatment-meta><tp:nomenclature><label>﻿</label><tp:taxon-name>
            <object-id xmlns:xlink="http://www.w3.org/1999/xlink" content-type="arpha" xlink:type="simple">3F6D24F5-81F1-5450-8EC0-BA10A9B1E326</object-id>
            <tp:taxon-name-part taxon-name-part-type="genus" reg="Nasa">Nasa</tp:taxon-name-part>
            <tp:taxon-name-part taxon-name-part-type="species" reg="hastata">hastata</tp:taxon-name-part>
            <object-id xmlns:xlink="http://www.w3.org/1999/xlink" content-type="ipni" xlink:type="simple">urn:lsid:ipni.org:names:77322127-1</object-id>
          </tp:taxon-name><tp:taxon-authority>(Killip) Weigend, T.Henning &amp; R.H.Acuña</tp:taxon-authority><tp:taxon-status xmlns:xlink="http://www.w3.org/1999/xlink" xlink:type="simple">comb. nov.</tp:taxon-status><xref ref-type="fig" rid="F1">Fig. 1E, F</xref><xref ref-type="bibr" rid="B43">; also see Weigend and Rodríguez 2003: fig. 18A–F</xref><tp:nomenclature-citation-list><tp:nomenclature-citation><tp:taxon-name>
                <tp:taxon-name-part taxon-name-part-type="genus" reg="Loasa">Loasa</tp:taxon-name-part>
                <tp:taxon-name-part taxon-name-part-type="species" reg="hastata">hastata</tp:taxon-name-part>
              </tp:taxon-name><comment>Killip, J. Wash. Acad. Sci. 18(4): 92 (1928). Basionym. Type: Peru. Lima. Provincia Huarochirí, Matucana, 2500 m, Apr–May 1922, <italic>J.F. Macbride &amp; W. Featherstone 416</italic> (holotype: F! [acc. # 516950!]; isotype: US! [00115210, acc. # 1230340]).</comment></tp:nomenclature-citation></tp:nomenclature-citation-list></tp:nomenclature><tp:treatment-sec sec-type="material" id="SECID0EOBAG"><title>Type.</title><p>Based on <italic><tp:taxon-name><tp:taxon-name-part taxon-name-part-type="genus" reg="Loasa">Loasa</tp:taxon-name-part><tp:taxon-name-part taxon-name-part-type="species" reg="hastata">hastata</tp:taxon-name-part></tp:taxon-name></italic> Killip.</p><p>Like <italic><tp:taxon-name><tp:taxon-name-part taxon-name-part-type="genus" reg="Nasa">N.</tp:taxon-name-part><tp:taxon-name-part taxon-name-part-type="species" reg="solaria">solaria</tp:taxon-name-part></tp:taxon-name></italic> (J.F.Macbr.) Weigend (see below), this species was collected by J. F. Macbride and W. Featherstone in what is now the province of Huarochirí in the department of Lima. No subsequent collections were known of this species, and it was considered extinct in the wild (<xref ref-type="bibr" rid="B43">Weigend and Rodríguez 2003</xref>). The affinities of this morphologically distinctive Central Peruvian endemic remain obscure. Its leaf shape is unique in <italic><tp:taxon-name><tp:taxon-name-part taxon-name-part-type="genus" reg="Nasa">Nasa</tp:taxon-name-part></tp:taxon-name></italic> and the nectar scales are also very distinctive (Fig. <xref ref-type="fig" rid="F1">1E, F</xref>). <xref ref-type="bibr" rid="B43">Weigend and Rodríguez (2003)</xref> considered it as part of the <italic><tp:taxon-name><tp:taxon-name-part taxon-name-part-type="genus" reg="Nasa">Nasa</tp:taxon-name-part><tp:taxon-name-part taxon-name-part-type="species" reg="stuebeliana">stuebeliana</tp:taxon-name-part></tp:taxon-name></italic> (Urb. and Gilg) Weigend species group, a group that is otherwise most likely monophyletic and mostly restricted to the southern half of the AHZ. Recent field studies by PG yielded new observations of this taxon from the districts of Arahuay and Santa Rosa de Quives in the province of Canta, showing that it is still present in the department of Lima.</p><p>In Arahuay, this species is restricted to a narrow altitudinal range between 2450 and 2500 m on shrubland. Only one sterile individual was recorded and photographed in April 2009. Two years later (2011) a small population of five flowering individuals was encountered and photographed by Elizabeth Gonzáles, the sister of PG. Another expedition to the site in April 2015 by PG and Tim Böhnert (Bonn) yielded only two sterile individuals. In Santa Rosa de Quives, PG and his colleague Eduardo Navarro walked a 500 m trail collecting plants across the shrubland for four hours and only recorded a single individual of <italic><tp:taxon-name><tp:taxon-name-part taxon-name-part-type="genus" reg="Nasa">Nasa</tp:taxon-name-part><tp:taxon-name-part taxon-name-part-type="species" reg="hastata">hastata</tp:taxon-name-part></tp:taxon-name></italic>. The two localities are only 7 km apart and are separated by a mountain ridge that reaches 3,500 m.</p></tp:treatment-sec><tp:treatment-sec sec-type="notes" id="SECID0EBEAG"><title>Note.</title><p>For obvious reasons iNaturalist limits the designation of taxon names to scientific names from external curated data sources such as IPNI (<ext-link xmlns:xlink="http://www.w3.org/1999/xlink" xlink:type="simple" ext-link-type="uri" xlink:href="http://ipni.org">ipni.org</ext-link>). This helpful functionality revealed a nomenclatural issue with the name <italic><tp:taxon-name><tp:taxon-name-part taxon-name-part-type="genus" reg="Nasa">Nasa</tp:taxon-name-part><tp:taxon-name-part taxon-name-part-type="species" reg="hastata">hastata</tp:taxon-name-part></tp:taxon-name></italic>, which was not available. Instead only the basionym “<italic><tp:taxon-name><tp:taxon-name-part taxon-name-part-type="genus" reg="Loasa">Loasa</tp:taxon-name-part><tp:taxon-name-part taxon-name-part-type="species" reg="hastata">hastata</tp:taxon-name-part></tp:taxon-name></italic>” could be found in IPNI, together with the remark that due to an incorrect citation of the basionym reference, <italic><tp:taxon-name><tp:taxon-name-part taxon-name-part-type="genus" reg="Nasa">Nasa</tp:taxon-name-part><tp:taxon-name-part taxon-name-part-type="species" reg="hastata">hastata</tp:taxon-name-part></tp:taxon-name></italic> was a name not validly published which had been used in previous publications (Weigend in <xref ref-type="bibr" rid="B39">Weigend 1998</xref>: 164; <xref ref-type="bibr" rid="B43">Weigend and Rodríguez 2003</xref>: 377; Weigend in <xref ref-type="bibr" rid="B44">Weigend et al. 2006</xref>: 75). The nomenclatural problem is solved here by our validation of the combination.</p><p>This is a nice example of how meaningful linkage of individual databases not only offers quickly accessible information in a convenient form. It provides different dimensions of error avoidance by ensuring the correct spelling of names and authorities, but also revealing profound nomenclatural issues as in the present case.</p></tp:treatment-sec><tp:treatment-sec sec-type="material" id="SECID0E1FAG"><title>Additional specimens examined.</title><p><bold>Peru. Lima</bold>: Provincia Canta, Distrito Arahuay, Arahuay y alrededores, matorral, 2450 m, <named-content xmlns:xlink="http://www.w3.org/1999/xlink" content-type="dwc:verbatimCoordinates" xlink:type="simple"><named-content content-type="geo-json" specific-use="{&#34;type&#34;:&#34;Point&#34;,&#34;coordinates&#34;:[-76.703397,-11.570292]}" id="NCID0EFGAG" xlink:type="simple">11°34'13.05"S, 76°42'12.23"W</named-content></named-content>, 28 Apr 2011, <italic>P. Gonzáles et al. 1469</italic> (USM); Distrito Santa Rosa de Quives, a 3.5 km de Pichu Pichu, matorral dominado por <italic><tp:taxon-name><tp:taxon-name-part taxon-name-part-type="genus" reg="Jungia">Jungia</tp:taxon-name-part><tp:taxon-name-part taxon-name-part-type="species" reg="amplistipula">amplistipula</tp:taxon-name-part></tp:taxon-name></italic> (<tp:taxon-name><tp:taxon-name-part taxon-name-part-type="family">Asteraceae</tp:taxon-name-part></tp:taxon-name>) y <italic><tp:taxon-name><tp:taxon-name-part taxon-name-part-type="genus" reg="Barnadesia">Barnadesia</tp:taxon-name-part><tp:taxon-name-part taxon-name-part-type="species" reg="dombeyana">dombeyana</tp:taxon-name-part></tp:taxon-name></italic>, 2165–2363 m, <named-content xmlns:xlink="http://www.w3.org/1999/xlink" content-type="dwc:verbatimCoordinates" xlink:type="simple"><named-content content-type="geo-json" specific-use="{&#34;type&#34;:&#34;Point&#34;,&#34;coordinates&#34;:[-76.703397,-11.570292]}" id="NCID0EPHAG" xlink:type="simple">11°34'13.05"S, 76°42'12.23"W</named-content></named-content>, 6 Jun 2012, <italic>P. Gonzáles &amp; E. Navarro 1873</italic> (USM [acc. # 275320]); <italic>Unknown 625</italic> (USM [acc # 174383]).</p></tp:treatment-sec><tp:treatment-sec sec-type="Photographic record" id="SECID0EYHAG"><title>Photographic record.</title><p><bold>Peru. Lima</bold>: Provincia Canta, Arahuay, P.Gonzáles, 30 Apr 2009, <ext-link xmlns:xlink="http://www.w3.org/1999/xlink" xlink:href="https://www.inaturalist.org/observations/100632141" ext-link-type="uri" xlink:type="simple">https://www.inaturalist.org/observations/100632141</ext-link>; Arahuay, 28 Apr 2011 (<italic>Gonzáles et al. 1469</italic>, USM), <ext-link xmlns:xlink="http://www.w3.org/1999/xlink" xlink:href="https://www.inaturalist.org/observations/139056447" ext-link-type="uri" xlink:type="simple">https://www.inaturalist.org/observations/139056447</ext-link>; Santa Rosa de Quives, 6 Jun 2012, (<italic>Gonzáles and Navarro 1873</italic>, USM acc. # 275320), <ext-link xmlns:xlink="http://www.w3.org/1999/xlink" xlink:href="https://www.inaturalist.org/observations/139059041" ext-link-type="uri" xlink:type="simple">https://www.inaturalist.org/observations/139059041</ext-link>.</p></tp:treatment-sec><tp:treatment-sec><!--Section generated to contain objects referenced in tp:taxon-treatment.--><fig id="F1" position="float" orientation="portrait"><object-id xmlns:xlink="http://www.w3.org/1999/xlink" content-type="doi" xlink:type="simple">10.3897/phytokeys.229.100082.figure1</object-id><object-id xmlns:xlink="http://www.w3.org/1999/xlink" content-type="arpha" xlink:type="simple">AF2E31FE-33EB-50CC-A121-56DEF8985D42</object-id><label>Figure 1.</label><caption><p><bold>A, B</bold><italic><tp:taxon-name><tp:taxon-name-part taxon-name-part-type="genus" reg="Nasa">Nasa</tp:taxon-name-part><tp:taxon-name-part taxon-name-part-type="species" reg="colanii">colanii</tp:taxon-name-part></tp:taxon-name></italic><bold>C, D</bold><italic><tp:taxon-name><tp:taxon-name-part taxon-name-part-type="genus" reg="Nasa">Nasa</tp:taxon-name-part><tp:taxon-name-part taxon-name-part-type="species" reg="ferox">ferox</tp:taxon-name-part></tp:taxon-name></italic><bold>E, F</bold><italic><tp:taxon-name><tp:taxon-name-part taxon-name-part-type="genus" reg="Nasa">Nasa</tp:taxon-name-part><tp:taxon-name-part taxon-name-part-type="species" reg="hastata">hastata</tp:taxon-name-part></tp:taxon-name></italic><bold>A</bold> flower of <italic><tp:taxon-name><tp:taxon-name-part taxon-name-part-type="genus" reg="Nasa">N.</tp:taxon-name-part><tp:taxon-name-part taxon-name-part-type="species" reg="colanii">colanii</tp:taxon-name-part></tp:taxon-name></italic><bold>B</bold> flowering branch of <italic><tp:taxon-name><tp:taxon-name-part taxon-name-part-type="genus" reg="Nasa">N.</tp:taxon-name-part><tp:taxon-name-part taxon-name-part-type="species" reg="colanii">colanii</tp:taxon-name-part></tp:taxon-name></italic><bold>C</bold> habit of <italic><tp:taxon-name><tp:taxon-name-part taxon-name-part-type="genus" reg="Nasa">N.</tp:taxon-name-part><tp:taxon-name-part taxon-name-part-type="species" reg="ferox">ferox</tp:taxon-name-part></tp:taxon-name></italic><bold>D</bold> flower of <italic><tp:taxon-name><tp:taxon-name-part taxon-name-part-type="genus" reg="Nasa">N.</tp:taxon-name-part><tp:taxon-name-part taxon-name-part-type="species" reg="ferox">ferox</tp:taxon-name-part></tp:taxon-name></italic><bold>E</bold> flower of <italic><tp:taxon-name><tp:taxon-name-part taxon-name-part-type="genus" reg="Nasa">N.</tp:taxon-name-part><tp:taxon-name-part taxon-name-part-type="species" reg="hastata">hastata</tp:taxon-name-part></tp:taxon-name></italic><bold>F</bold> node with the characteristic, semiamplexicaulous leaves of <italic><tp:taxon-name><tp:taxon-name-part taxon-name-part-type="genus" reg="Nasa">N.</tp:taxon-name-part><tp:taxon-name-part taxon-name-part-type="species" reg="hastata">hastata</tp:taxon-name-part></tp:taxon-name></italic>, Photo credits: <bold>A, B</bold> A. A. Wong Sato <bold>C, D</bold> E. Segovia <bold>E, F</bold> P. Gonzáles.</p></caption><graphic xmlns:xlink="http://www.w3.org/1999/xlink" xlink:href="phytokeys-229-001_article-100082__-g001.jpg" position="float" orientation="portrait" xlink:type="simple" id="oo_871434.jpg"><uri content-type="original_file" xlink:type="simple">https://binary.pensoft.net/fig/871434</uri></graphic></fig></tp:treatment-sec><ref-list><ref id="B43"><mixed-citation xmlns:xlink="http://www.w3.org/1999/xlink" xlink:type="simple"><person-group><name name-style="western"><surname>Weigend</surname><given-names>M</given-names></name><name name-style="western"><surname>Rodríguez</surname><given-names>E</given-names></name></person-group> (<year>2003</year>) <article-title>A revision of the <italic><tp:taxon-name><tp:taxon-name-part taxon-name-part-type="genus">Nasa</tp:taxon-name-part><tp:taxon-name-part taxon-name-part-type="species">stuebeliana</tp:taxon-name-part></tp:taxon-name></italic> group [<tp:taxon-name><tp:taxon-name-part taxon-name-part-type="genus">Nasa</tp:taxon-name-part><tp:taxon-name-part taxon-name-part-type="infraspecific-rank">ser.</tp:taxon-name-part><tp:taxon-name-part taxon-name-part-type="series">Saccatae</tp:taxon-name-part></tp:taxon-name> (Urb. &amp; Gilg) Weigend, <tp:taxon-name><tp:taxon-name-part taxon-name-part-type="family">Loasaceae</tp:taxon-name-part></tp:taxon-name>] with notes on morphology, ecology and distribution.</article-title><source>Botanische Jahrbücher für Systematik, Pflanzengeschichte und Pflanzengeographie</source><volume>124</volume>(<issue>4</issue>): <fpage>345</fpage>–<lpage>382</lpage>. <ext-link xlink:href="10.1127/0006-8152/2003/0124-0345" ext-link-type="doi" xlink:type="simple">https://doi.org/10.1127/0006-8152/2003/0124-0345</ext-link></mixed-citation></ref><ref id="B39"><mixed-citation xmlns:xlink="http://www.w3.org/1999/xlink" xlink:type="simple"><person-group><name name-style="western"><surname>Weigend</surname><given-names>M</given-names></name></person-group> (<year>1998</year>) <article-title><italic><tp:taxon-name><tp:taxon-name-part taxon-name-part-type="genus">Nasa</tp:taxon-name-part></tp:taxon-name></italic> y <italic><tp:taxon-name><tp:taxon-name-part taxon-name-part-type="genus">Presliophytum</tp:taxon-name-part></tp:taxon-name></italic>: Los nombres y sus tipos en los nuevos géneros segregados de <italic><tp:taxon-name><tp:taxon-name-part taxon-name-part-type="genus">Loasa</tp:taxon-name-part></tp:taxon-name></italic> Juss. Sensu Urb. &amp; Gilg en el Perú.</article-title><source>Arnaldoa</source><volume>5</volume>: <fpage>159</fpage>–<lpage>170</lpage>.</mixed-citation></ref><ref id="B44"><mixed-citation xmlns:xlink="http://www.w3.org/1999/xlink" xlink:type="simple"><person-group><name name-style="western"><surname>Weigend</surname><given-names>M</given-names></name><name name-style="western"><surname>Dostert</surname><given-names>N</given-names></name><name name-style="western"><surname>Henning</surname><given-names>T</given-names></name><name name-style="western"><surname>Schneider</surname><given-names>C</given-names></name><name name-style="western"><surname>Rodríguez</surname><given-names>E</given-names></name></person-group> (<year>2006</year>) <article-title>Valid publication for 101 species and subspecies names of the genera <italic><tp:taxon-name><tp:taxon-name-part taxon-name-part-type="genus">Nasa</tp:taxon-name-part></tp:taxon-name></italic> and <italic><tp:taxon-name><tp:taxon-name-part taxon-name-part-type="genus">Aosa</tp:taxon-name-part></tp:taxon-name></italic> (<tp:taxon-name><tp:taxon-name-part taxon-name-part-type="family">Loasaceae</tp:taxon-name-part></tp:taxon-name>: <tp:taxon-name><tp:taxon-name-part taxon-name-part-type="order">Cornales</tp:taxon-name-part></tp:taxon-name>).</article-title><source>Revista Peruana de Biología</source><volume>13</volume>: <fpage>71</fpage>–<lpage>84</lpage>. <ext-link xlink:href="10.15381/rpb.v13i1.1766" ext-link-type="doi" xlink:type="simple">https://doi.org/10.15381/rpb.v13i1.1766</ext-link></mixed-citation></ref></ref-list></tp:taxon-treatment>
