# Supplementary material for: ﻿When the absence of evidence is not the evidence of absence: Nasa (Loasaceae) rediscoveries from Peru and Ecuador, and the contribution of community science networks
Source: PhytoKeys. 2023 Jun 30;229:1–19. doi: 10.3897/phytokeys.229.100082 (PMC10838191; doi:10.3897/phytokeys.229.100082)
Supplement: XML Treatment for Nasa humboldtiana (Urb. & Gilg) Weigend subsp. humboldtiana [file phytokeys.229.100082-treatment4.xml]

<!DOCTYPE tp:taxon-treatment
  PUBLIC "-//TaxonX//DTD Taxonomic Treatment Publishing DTD v0 20100105//EN" "tax-treatment-NSO.dtd">
<tp:taxon-treatment xmlns:tp="http://www.plazi.org/taxpub"><tp:treatment-meta><kwd-group><label>Taxon classification</label><kwd>
              <named-content content-type="kingdom">Plantae</named-content>
            </kwd><kwd>
              <named-content content-type="order">Cornales</named-content>
            </kwd><kwd>
              <named-content content-type="family">Loasaceae</named-content>
            </kwd></kwd-group><mixed-citation publication-type="journal"><person-group><name><surname>Henning</surname><given-names>Tilo</given-names></name><name><surname>Acuña-Castillo</surname><given-names>Rafael</given-names></name><name><surname>Cornejo</surname><given-names>Xavier</given-names></name><name><surname>Gonzáles</surname><given-names>Paúl</given-names></name><name><surname>Segovia</surname><given-names>Edgar</given-names></name><name><surname>Wong Sato</surname><given-names>Akira Armando</given-names></name><name><surname>Weigend</surname><given-names>Maximilian</given-names></name></person-group><article-title>﻿When the absence of evidence is not the evidence of absence: <italic><tp:taxon-name><tp:taxon-name-part taxon-name-part-type="genus" reg="Nasa">Nasa</tp:taxon-name-part></tp:taxon-name></italic> (<tp:taxon-name><tp:taxon-name-part taxon-name-part-type="family">Loasaceae</tp:taxon-name-part></tp:taxon-name>) rediscoveries from Peru and Ecuador, and the contribution of community science networks</article-title><source>PhytoKeys</source><day>30</day><month>06</month><year>2023</year><volume>229</volume><fpage>1</fpage><lpage>19</lpage><pub-id pub-id-type="doi">10.3897/phytokeys.229.100082</pub-id></mixed-citation></tp:treatment-meta><tp:nomenclature><label>﻿</label><tp:taxon-name>
            <object-id xmlns:xlink="http://www.w3.org/1999/xlink" content-type="arpha" xlink:type="simple">6F8A1471-103E-5338-8C3F-F603170FC9CC</object-id>
            <tp:taxon-name-part taxon-name-part-type="genus" reg="Nasa">Nasa</tp:taxon-name-part>
            <tp:taxon-name-part taxon-name-part-type="species" reg="humboldtiana">humboldtiana</tp:taxon-name-part>
            <tp:taxon-name-part taxon-name-part-type="basionym-authority">(Urb. &amp; Gilg)</tp:taxon-name-part>
            <tp:taxon-name-part taxon-name-part-type="authority">Weigend</tp:taxon-name-part>
            <tp:taxon-name-part taxon-name-part-type="infraspecific-rank">subsp.</tp:taxon-name-part>
            <tp:taxon-name-part taxon-name-part-type="subspecies" reg="humboldtiana">humboldtiana</tp:taxon-name-part>
          </tp:taxon-name><xref ref-type="fig" rid="F2">Fig. 2A, B</xref><tp:nomenclature-citation-list><tp:nomenclature-citation><tp:taxon-name>
                <tp:taxon-name-part taxon-name-part-type="genus" reg="Loasa">Loasa</tp:taxon-name-part>
                <tp:taxon-name-part taxon-name-part-type="species" reg="humboldtiana">humboldtiana</tp:taxon-name-part>
              </tp:taxon-name><comment>Urg. &amp; Gilg, Nova Acta Acad. Caes. Leop.-Carol. German. Nat. Cur. 76: 240, pl. 5, fig. 40 (1900). Type. Ecuador. Chimborazo: Cantón Chunchi?, in andibus ecuadorensibus, Llalla, Aug 1859, <italic>R. Spruce 6002</italic> (lectotype, designated in <xref ref-type="bibr" rid="B37">Weigend 1996a</xref>: 232: P! [00123885]; isolectotypes: B[destroyed, F Neg No. 10196!], BM! [BM000021453], E! [E00085319], F! [acc. #1540659], GH! [00076022], GOET!, K! [K000372786, K000372787, K000372788], M! [0113254], OXF!, P [P02273159] S! [acc. # S-R-8215], W! [0053328, 1889-0113217]).</comment></tp:nomenclature-citation></tp:nomenclature-citation-list></tp:nomenclature><tp:treatment-sec sec-type="material" id="SECID0EBLAG"><title>Type.</title><p>Based on <italic><tp:taxon-name><tp:taxon-name-part taxon-name-part-type="genus" reg="Loasa">Loasa</tp:taxon-name-part><tp:taxon-name-part taxon-name-part-type="species" reg="humboldtiana">humboldtiana</tp:taxon-name-part></tp:taxon-name></italic> Urb. &amp; Gilg.</p><p><italic><tp:taxon-name><tp:taxon-name-part taxon-name-part-type="genus" reg="Nasa">Nasa</tp:taxon-name-part><tp:taxon-name-part taxon-name-part-type="species" reg="humboldtiana">humboldtiana</tp:taxon-name-part></tp:taxon-name></italic> belongs to the <italic><tp:taxon-name><tp:taxon-name-part taxon-name-part-type="genus" reg="Nasa">Nasa</tp:taxon-name-part><tp:taxon-name-part taxon-name-part-type="species" reg="triphylla">triphylla</tp:taxon-name-part></tp:taxon-name></italic> (Juss.) Weigend complex (<xref ref-type="bibr" rid="B17">Dostert and Weigend 1999</xref>), a natural group of herbaceous annuals found in the undergrowth of humid forest and disturbed sites in the northern Andes and Central America. This group is characterized by compound leaves (Fig. <xref ref-type="fig" rid="F2">2A</xref>), a trait that is very rare in <italic><tp:taxon-name><tp:taxon-name-part taxon-name-part-type="genus" reg="Nasa">Nasa</tp:taxon-name-part></tp:taxon-name></italic> (<xref ref-type="bibr" rid="B1">Acuña-Castillo et al. 2021</xref>). The highest number of species in this complex is in the AHZ, only two out of 24 taxa (including subspecies) grow exclusively outside this region (<xref ref-type="bibr" rid="B17">Dostert and Weigend 1999</xref>).</p><fig id="F2" position="float" orientation="portrait"><object-id xmlns:xlink="http://www.w3.org/1999/xlink" content-type="doi" xlink:type="simple">10.3897/phytokeys.229.100082.figure2</object-id><object-id xmlns:xlink="http://www.w3.org/1999/xlink" content-type="arpha" xlink:type="simple">8A540055-294D-5130-B770-2E93AF7C1268</object-id><label>Figure 2.</label><caption><p><bold>A–D</bold><italic><tp:taxon-name><tp:taxon-name-part taxon-name-part-type="genus" reg="Nasa">Nasa</tp:taxon-name-part><tp:taxon-name-part taxon-name-part-type="species" reg="humboldtiana">humboldtiana</tp:taxon-name-part></tp:taxon-name></italic><bold>E, F</bold><italic><tp:taxon-name><tp:taxon-name-part taxon-name-part-type="genus" reg="Nasa">Nasa</tp:taxon-name-part><tp:taxon-name-part taxon-name-part-type="species" reg="ramirezii">ramirezii</tp:taxon-name-part></tp:taxon-name></italic><bold>G, H</bold><italic><tp:taxon-name><tp:taxon-name-part taxon-name-part-type="genus" reg="Nasa">Nasa</tp:taxon-name-part><tp:taxon-name-part taxon-name-part-type="species" reg="solaria">solaria</tp:taxon-name-part></tp:taxon-name></italic><bold>A</bold> trifoliolate leaf of <tp:taxon-name><tp:taxon-name-part taxon-name-part-type="genus" reg="Nasa">N.</tp:taxon-name-part><tp:taxon-name-part taxon-name-part-type="species" reg="humboldtiana">humboldtiana</tp:taxon-name-part><tp:taxon-name-part taxon-name-part-type="infraspecific-rank">subsp.</tp:taxon-name-part><tp:taxon-name-part taxon-name-part-type="subspecies" reg="humboldtiana">humboldtiana</tp:taxon-name-part></tp:taxon-name><bold>B</bold> flower of <tp:taxon-name><tp:taxon-name-part taxon-name-part-type="genus" reg="Nasa">N.</tp:taxon-name-part><tp:taxon-name-part taxon-name-part-type="species" reg="humboldtiana">humboldtiana</tp:taxon-name-part><tp:taxon-name-part taxon-name-part-type="infraspecific-rank">subsp.</tp:taxon-name-part><tp:taxon-name-part taxon-name-part-type="subspecies" reg="humboldtiana">humboldtiana</tp:taxon-name-part></tp:taxon-name><bold>C</bold> flower of <tp:taxon-name><tp:taxon-name-part taxon-name-part-type="genus" reg="Nasa">N.</tp:taxon-name-part><tp:taxon-name-part taxon-name-part-type="species" reg="humboldtiana">humboldtiana</tp:taxon-name-part><tp:taxon-name-part taxon-name-part-type="authority">cf.</tp:taxon-name-part><tp:taxon-name-part taxon-name-part-type="infraspecific-rank">subsp.</tp:taxon-name-part><tp:taxon-name-part taxon-name-part-type="subspecies" reg="obliqua">obliqua</tp:taxon-name-part></tp:taxon-name> from Chimborazo/Ecuador <bold>D</bold> flower of <tp:taxon-name><tp:taxon-name-part taxon-name-part-type="genus" reg="Nasa">N.</tp:taxon-name-part><tp:taxon-name-part taxon-name-part-type="species" reg="humboldtiana">humboldtiana</tp:taxon-name-part><tp:taxon-name-part taxon-name-part-type="infraspecific-rank">subsp.</tp:taxon-name-part><tp:taxon-name-part taxon-name-part-type="subspecies" reg="obliqua">obliqua</tp:taxon-name-part></tp:taxon-name> from Cajamarca/Peru <bold>E</bold> inflorescence of <italic><tp:taxon-name><tp:taxon-name-part taxon-name-part-type="genus" reg="Nasa">N.</tp:taxon-name-part><tp:taxon-name-part taxon-name-part-type="species" reg="ramirezii">ramirezii</tp:taxon-name-part></tp:taxon-name></italic> with putative pollinator <bold>F</bold> flower of <italic><tp:taxon-name><tp:taxon-name-part taxon-name-part-type="genus" reg="Nasa">N.</tp:taxon-name-part><tp:taxon-name-part taxon-name-part-type="species" reg="ramirezii">ramirezii</tp:taxon-name-part></tp:taxon-name></italic><bold>G</bold> flower of <italic><tp:taxon-name><tp:taxon-name-part taxon-name-part-type="genus" reg="Nasa">N.</tp:taxon-name-part><tp:taxon-name-part taxon-name-part-type="species" reg="solaria">solaria</tp:taxon-name-part></tp:taxon-name></italic><bold>H</bold> habit of <italic><tp:taxon-name><tp:taxon-name-part taxon-name-part-type="genus" reg="Nasa">N.</tp:taxon-name-part><tp:taxon-name-part taxon-name-part-type="species" reg="solaria">solaria</tp:taxon-name-part></tp:taxon-name></italic>. Photo credits: <bold>A–C</bold> X. Cornejo <bold>D</bold> T. Henning <bold>E, F</bold>: R. Ripley <bold>G, H</bold> P. Gonzáles.</p></caption><graphic xmlns:xlink="http://www.w3.org/1999/xlink" xlink:href="phytokeys-229-001_article-100082__-g002.jpg" position="float" orientation="portrait" xlink:type="simple" id="oo_871435.jpg"><uri content-type="original_file" xlink:type="simple">https://binary.pensoft.net/fig/871435</uri></graphic></fig><p><tp:taxon-name><tp:taxon-name-part taxon-name-part-type="genus" reg="Nasa">Nasa</tp:taxon-name-part> (<tp:taxon-name-part taxon-name-part-type="subgenus" reg="Loasa">Loasa</tp:taxon-name-part>) <tp:taxon-name-part taxon-name-part-type="species" reg="humboldtiana">humboldtiana</tp:taxon-name-part></tp:taxon-name> has been very poorly understood since its original description, with only two known collections from the 19<sup>th</sup> century (<xref ref-type="bibr" rid="B37">Weigend 1996a</xref>). In recent years, extensive field studies yielded several new taxa closely allied to <italic><tp:taxon-name><tp:taxon-name-part taxon-name-part-type="genus" reg="Nasa">Nasa</tp:taxon-name-part><tp:taxon-name-part taxon-name-part-type="species" reg="humboldtiana">humboldtiana</tp:taxon-name-part></tp:taxon-name></italic>. In a synopsis of the <italic><tp:taxon-name><tp:taxon-name-part taxon-name-part-type="genus" reg="Nasa">Nasa</tp:taxon-name-part><tp:taxon-name-part taxon-name-part-type="species" reg="triphylla">triphylla</tp:taxon-name-part></tp:taxon-name></italic> complex (<xref ref-type="bibr" rid="B17">Dostert and Weigend 1999</xref>), <italic><tp:taxon-name><tp:taxon-name-part taxon-name-part-type="genus" reg="Nasa">N.</tp:taxon-name-part><tp:taxon-name-part taxon-name-part-type="species" reg="humboldtiana">humboldtiana</tp:taxon-name-part></tp:taxon-name></italic> was expanded to include three additional infraspecific taxa namely subsp. <tp:taxon-name><tp:taxon-name-part taxon-name-part-type="genus" reg="Nasa"/><tp:taxon-name-part taxon-name-part-type="species" reg="humboldtiana"/><tp:taxon-name-part taxon-name-part-type="subspecies" reg="roseoalba">roseoalba</tp:taxon-name-part></tp:taxon-name> (Weigend) Dostert (originally described as a distinct species, <italic><tp:taxon-name><tp:taxon-name-part taxon-name-part-type="genus" reg="Loasa">Loasa</tp:taxon-name-part><tp:taxon-name-part taxon-name-part-type="species" reg="roseoalba">roseoalba</tp:taxon-name-part></tp:taxon-name></italic> Weigend: <xref ref-type="bibr" rid="B37">Weigend 1996a</xref>), subsp. <tp:taxon-name><tp:taxon-name-part taxon-name-part-type="genus" reg="Nasa"/><tp:taxon-name-part taxon-name-part-type="species" reg="roseoalba"/><tp:taxon-name-part taxon-name-part-type="subspecies" reg="tricolor">tricolor</tp:taxon-name-part></tp:taxon-name> Dostert &amp; Weigend and subsp. <tp:taxon-name><tp:taxon-name-part taxon-name-part-type="genus" reg="Nasa"/><tp:taxon-name-part taxon-name-part-type="species" reg="roseoalba"/><tp:taxon-name-part taxon-name-part-type="subspecies" reg="obliqua">obliqua</tp:taxon-name-part></tp:taxon-name> Dostert &amp; Weigend. Later, targeted field work led to the discovery of two additional subspecies. <tp:taxon-name><tp:taxon-name-part taxon-name-part-type="genus" reg="Nasa">Nasa</tp:taxon-name-part><tp:taxon-name-part taxon-name-part-type="species" reg="humboldtiana">humboldtiana</tp:taxon-name-part><tp:taxon-name-part taxon-name-part-type="infraspecific-rank">subsp.</tp:taxon-name-part><tp:taxon-name-part taxon-name-part-type="subspecies" reg="subtrifoliata">subtrifoliata</tp:taxon-name-part><tp:taxon-name-part taxon-name-part-type="authority">Weigend &amp; T.Henning and</tp:taxon-name-part><tp:taxon-name-part taxon-name-part-type="infraspecific-rank">subsp.</tp:taxon-name-part><tp:taxon-name-part taxon-name-part-type="subspecies" reg="glandulifera">glandulifera</tp:taxon-name-part></tp:taxon-name> Weigend &amp; T.Henning are endemic to small forest remnants in northern Peru and under imminent threat of extinction (<xref ref-type="bibr" rid="B21">Henning and Weigend 2009</xref>).</p><p><tp:taxon-name><tp:taxon-name-part taxon-name-part-type="genus" reg="Nasa">Nasa</tp:taxon-name-part> (<tp:taxon-name-part taxon-name-part-type="subgenus" reg="Loasa">Loasa</tp:taxon-name-part>) <tp:taxon-name-part taxon-name-part-type="species" reg="humboldtiana">humboldtiana</tp:taxon-name-part></tp:taxon-name> was described in 1900 (<xref ref-type="bibr" rid="B36">Urban and Gilg 1900</xref>), and the most recent herbarium collection by Richard Spruce dated back to Aug. 1859 from what today is the southern part of the province of Chimborazo, Ecuador (<xref ref-type="bibr" rid="B34">Spruce 1908</xref> p. 222 &amp; 249–250). <tp:taxon-name><tp:taxon-name-part taxon-name-part-type="genus" reg="Nasa">Nasa</tp:taxon-name-part><tp:taxon-name-part taxon-name-part-type="species" reg="humboldtiana">humboldtiana</tp:taxon-name-part><tp:taxon-name-part taxon-name-part-type="infraspecific-rank">subsp.</tp:taxon-name-part><tp:taxon-name-part taxon-name-part-type="subspecies" reg="humboldtiana">humboldtiana</tp:taxon-name-part></tp:taxon-name> differs most notably from the other subspecies by its remarkably different nectar scales, with a rectangular (instead of tapering) scale neck (<xref ref-type="bibr" rid="B21">Henning and Weigend 2009</xref>). In 2021, one of us (XC) collected material clearly referable to the typical subspecies <tp:taxon-name><tp:taxon-name-part taxon-name-part-type="genus" reg="Nasa"/><tp:taxon-name-part taxon-name-part-type="species" reg="humboldtiana"/><tp:taxon-name-part taxon-name-part-type="subspecies" reg="humboldtiana">humboldtiana</tp:taxon-name-part></tp:taxon-name> in a ravine within a conserved remnant of montane Andean forest in El Corazón, a private property located in the province of Chimborazo (Fig. <xref ref-type="fig" rid="F2">2A, B</xref>), ca. 30 km straight line from the type locality of this taxon, which signifies the rediscovery of the taxon after 162 years. The same population, represented by fewer than five individuals, has been observed in the field flowering at least twice (XC), most recently in August 2022.</p></tp:treatment-sec><tp:treatment-sec sec-type="material" id="SECID0EWZAG"><title>Additional specimens examined.</title><p><bold>Ecuador. Chimborazo</bold>: Cantón Pallatanga, Reserva El Corazón, a montane Andean forest, ca. 2700 m, <named-content xmlns:xlink="http://www.w3.org/1999/xlink" content-type="dwc:verbatimCoordinates" xlink:type="simple"><named-content content-type="geo-json" specific-use="{&#34;type&#34;:&#34;Point&#34;,&#34;coordinates&#34;:[-78.900000,-2.050000]}" id="NCID0EB1AG" xlink:type="simple">2°3'S, 78°54'W</named-content></named-content>, 10 Jul 2021, <italic>X. Cornejo &amp; J. Josse 9388</italic> (GUAY).</p></tp:treatment-sec><ref-list><ref id="B37"><mixed-citation xmlns:xlink="http://www.w3.org/1999/xlink" xlink:type="simple"><person-group><name name-style="western"><surname>Weigend</surname><given-names>M</given-names></name></person-group> (<year>1996a</year>) <article-title>Notes on <italic><tp:taxon-name><tp:taxon-name-part taxon-name-part-type="genus">Loasa</tp:taxon-name-part></tp:taxon-name></italic> (<tp:taxon-name><tp:taxon-name-part taxon-name-part-type="family">Loasaceae</tp:taxon-name-part></tp:taxon-name>) I–III.</article-title><source>Sendtnera</source><volume>3</volume>: <fpage>219</fpage>–<lpage>253</lpage>.</mixed-citation></ref><ref id="B17"><mixed-citation xmlns:xlink="http://www.w3.org/1999/xlink" xlink:type="simple"><person-group><name name-style="western"><surname>Dostert</surname><given-names>N</given-names></name><name name-style="western"><surname>Weigend</surname><given-names>M</given-names></name></person-group> (<year>1999</year>) <article-title>A synopsis of the <italic><tp:taxon-name><tp:taxon-name-part taxon-name-part-type="genus">Nasa</tp:taxon-name-part><tp:taxon-name-part taxon-name-part-type="species">triphylla</tp:taxon-name-part></tp:taxon-name></italic> complex (<tp:taxon-name><tp:taxon-name-part taxon-name-part-type="family">Loasaceae</tp:taxon-name-part></tp:taxon-name>), including some new species and subspecies.</article-title><source>Harvard Papers in Botany</source><volume>4</volume>: <fpage>439</fpage>–<lpage>467</lpage>. <ext-link xlink:href="https://www.jstor.org/stable/41761583" ext-link-type="uri" xlink:type="simple">https://www.jstor.org/stable/41761583</ext-link></mixed-citation></ref><ref id="B1"><mixed-citation xmlns:xlink="http://www.w3.org/1999/xlink" xlink:type="simple"><person-group><name name-style="western"><surname>Acuña-Castillo</surname><given-names>R</given-names></name><name name-style="western"><surname>Romoleroux</surname><given-names>K</given-names></name><name name-style="western"><surname>Luebert</surname><given-names>F</given-names></name><name name-style="western"><surname>Henning</surname><given-names>T</given-names></name><name name-style="western"><surname>Weigend</surname><given-names>M</given-names></name></person-group> (<year>2021</year>) <article-title>Morphological, ecological and geographical evolution of the Neotropical genus <italic><tp:taxon-name><tp:taxon-name-part taxon-name-part-type="genus">Nasa</tp:taxon-name-part></tp:taxon-name></italic> (<tp:taxon-name><tp:taxon-name-part taxon-name-part-type="family">Loasaceae</tp:taxon-name-part></tp:taxon-name> subfamily <tp:taxon-name><tp:taxon-name-part taxon-name-part-type="subfamily">Loasoideae</tp:taxon-name-part></tp:taxon-name>).</article-title><source>Botanical Journal of the Linnean Society</source><volume>196</volume>(<issue>4</issue>): <fpage>480</fpage>–<lpage>505</lpage>. <ext-link xlink:href="10.1093/botlinnean/boab010" ext-link-type="doi" xlink:type="simple">https://doi.org/10.1093/botlinnean/boab010</ext-link></mixed-citation></ref><ref id="B21"><mixed-citation xmlns:xlink="http://www.w3.org/1999/xlink" xlink:type="simple"><person-group><name name-style="western"><surname>Henning</surname><given-names>T</given-names></name><name name-style="western"><surname>Weigend</surname><given-names>M</given-names></name></person-group> (<year>2009</year>) <article-title>Systematics of the <italic><tp:taxon-name><tp:taxon-name-part taxon-name-part-type="genus">Nasa</tp:taxon-name-part><tp:taxon-name-part taxon-name-part-type="species">poissoniana</tp:taxon-name-part></tp:taxon-name></italic> group (<tp:taxon-name><tp:taxon-name-part taxon-name-part-type="family">Loasaceae</tp:taxon-name-part></tp:taxon-name>) from Andean South America.</article-title><source>Botanical Journal of the Linnean Society</source><volume>161</volume>(<issue>3</issue>): <fpage>278</fpage>–<lpage>301</lpage>. <ext-link xlink:href="10.1111/j.1095-8339.2009.01006.x" ext-link-type="doi" xlink:type="simple">https://doi.org/10.1111/j.1095-8339.2009.01006.x</ext-link></mixed-citation></ref><ref id="B36"><mixed-citation xmlns:xlink="http://www.w3.org/1999/xlink" xlink:type="simple"><person-group><name name-style="western"><surname>Urban</surname><given-names>I</given-names></name><name name-style="western"><surname>Gilg</surname><given-names>E</given-names></name></person-group> (<year>1900</year>) <article-title>Monographia Loasacearum.</article-title><source>Nova Acta Academiae Caesareae Leopoldino-<tp:taxon-name><tp:taxon-name-part taxon-name-part-type="subfamily">Carolinae</tp:taxon-name-part></tp:taxon-name> Germanicae Naturae Curiosorum</source><volume>76</volume>: <fpage>1</fpage>–<lpage>368</lpage>.</mixed-citation></ref><ref id="B34"><mixed-citation xmlns:xlink="http://www.w3.org/1999/xlink" xlink:type="simple"><person-group><name name-style="western"><surname>Spruce</surname><given-names>R</given-names></name></person-group> (<year>1908</year>) <source>Notes of a Botanist on the Amazon and Andes (Vol. 2).</source><publisher-name>Macmillan &amp; Co.</publisher-name>, <publisher-loc>London</publisher-loc>, <size units="page">542 pp</size>.</mixed-citation></ref></ref-list></tp:taxon-treatment>
