# Supplementary material for: ﻿When the absence of evidence is not the evidence of absence: Nasa (Loasaceae) rediscoveries from Peru and Ecuador, and the contribution of community science networks
Source: PhytoKeys. 2023 Jun 30;229:1–19. doi: 10.3897/phytokeys.229.100082 (PMC10838191; doi:10.3897/phytokeys.229.100082)
Supplement: XML Treatment for Nasa humboldtiana (Urb. & Gilg) Weigend subsp. obliqua [file phytokeys.229.100082-treatment5.xml]

<!DOCTYPE tp:taxon-treatment
  PUBLIC "-//TaxonX//DTD Taxonomic Treatment Publishing DTD v0 20100105//EN" "tax-treatment-NSO.dtd">
<tp:taxon-treatment xmlns:tp="http://www.plazi.org/taxpub"><tp:treatment-meta><kwd-group><label>Taxon classification</label><kwd>
              <named-content content-type="kingdom">Plantae</named-content>
            </kwd><kwd>
              <named-content content-type="order">Cornales</named-content>
            </kwd><kwd>
              <named-content content-type="family">Loasaceae</named-content>
            </kwd></kwd-group><mixed-citation publication-type="journal"><person-group><name><surname>Henning</surname><given-names>Tilo</given-names></name><name><surname>Acuña-Castillo</surname><given-names>Rafael</given-names></name><name><surname>Cornejo</surname><given-names>Xavier</given-names></name><name><surname>Gonzáles</surname><given-names>Paúl</given-names></name><name><surname>Segovia</surname><given-names>Edgar</given-names></name><name><surname>Wong Sato</surname><given-names>Akira Armando</given-names></name><name><surname>Weigend</surname><given-names>Maximilian</given-names></name></person-group><article-title>﻿When the absence of evidence is not the evidence of absence: <italic><tp:taxon-name><tp:taxon-name-part taxon-name-part-type="genus" reg="Nasa">Nasa</tp:taxon-name-part></tp:taxon-name></italic> (<tp:taxon-name><tp:taxon-name-part taxon-name-part-type="family">Loasaceae</tp:taxon-name-part></tp:taxon-name>) rediscoveries from Peru and Ecuador, and the contribution of community science networks</article-title><source>PhytoKeys</source><day>30</day><month>06</month><year>2023</year><volume>229</volume><fpage>1</fpage><lpage>19</lpage><pub-id pub-id-type="doi">10.3897/phytokeys.229.100082</pub-id></mixed-citation></tp:treatment-meta><tp:nomenclature><label>﻿</label><tp:taxon-name>
            <object-id xmlns:xlink="http://www.w3.org/1999/xlink" content-type="arpha" xlink:type="simple">47F2DEAE-C631-5FE4-A2E8-3771BC67D276</object-id>
            <tp:taxon-name-part taxon-name-part-type="genus" reg="Nasa">Nasa</tp:taxon-name-part>
            <tp:taxon-name-part taxon-name-part-type="species" reg="humboldtiana">humboldtiana</tp:taxon-name-part>
            <tp:taxon-name-part taxon-name-part-type="basionym-authority">(Urb. &amp; Gilg)</tp:taxon-name-part>
            <tp:taxon-name-part taxon-name-part-type="authority">Weigend</tp:taxon-name-part>
            <tp:taxon-name-part taxon-name-part-type="infraspecific-rank">subsp.</tp:taxon-name-part>
            <tp:taxon-name-part taxon-name-part-type="subspecies" reg="obliqua">obliqua</tp:taxon-name-part>
          </tp:taxon-name><tp:taxon-authority>Weigend, Revista Peru. Biol. 13(1): 75 (2006).</tp:taxon-authority><xref ref-type="fig" rid="F2">Fig. 2C, D</xref></tp:nomenclature><tp:treatment-sec sec-type="material" id="SECID0E52AG"><title>Type.</title><p>Peru. Cajamarca: Provincia Hualgayoc [Prov. Santa Cruz], Monte Seco, 1800 m, <italic>J. Soukup 3826</italic> (holotype: US! [00604255, acc. # 1985252]) .</p><p>Collected in the Reserva El Corazón, but in a semi open forest/grassland ecosystem with scattered native tree remnants adjacent to the forest where <tp:taxon-name><tp:taxon-name-part taxon-name-part-type="genus" reg="Nasa">Nasa</tp:taxon-name-part><tp:taxon-name-part taxon-name-part-type="species" reg="humboldtiana">humboldtiana</tp:taxon-name-part><tp:taxon-name-part taxon-name-part-type="infraspecific-rank">subsp.</tp:taxon-name-part><tp:taxon-name-part taxon-name-part-type="subspecies" reg="humboldtiana">humboldtiana</tp:taxon-name-part></tp:taxon-name> occurs, and on the same day, XC also collected and photographed another subspecies of <italic><tp:taxon-name><tp:taxon-name-part taxon-name-part-type="genus" reg="Nasa">Nasa</tp:taxon-name-part><tp:taxon-name-part taxon-name-part-type="species" reg="humboldtiana">humboldtiana</tp:taxon-name-part></tp:taxon-name></italic>, which is here tentatively assigned to <tp:taxon-name><tp:taxon-name-part taxon-name-part-type="genus" reg="Nasa">N.</tp:taxon-name-part><tp:taxon-name-part taxon-name-part-type="species" reg="humboldtiana">humboldtiana</tp:taxon-name-part><tp:taxon-name-part taxon-name-part-type="authority">cf.</tp:taxon-name-part><tp:taxon-name-part taxon-name-part-type="infraspecific-rank">subsp.</tp:taxon-name-part><tp:taxon-name-part taxon-name-part-type="subspecies" reg="obliqua">obliqua</tp:taxon-name-part></tp:taxon-name> (Fig. <xref ref-type="fig" rid="F2">2C</xref>). This taxon had previously only been reported from a single area in northern Peru, namely the Prov. Santa Cruz in the department of Cajamarca (Fig. <xref ref-type="fig" rid="F2">2D</xref>). The new record in Ecuador lies ca. 550 km north of the original collection on the western slope of the Peruvian Andes, and additional studies are required to confirm its identity. It may also represent a separate and novel taxon or unusually small-flowered plants of the widespread SW Ecuadorean endemic <tp:taxon-name><tp:taxon-name-part taxon-name-part-type="genus" reg="Nasa">Nasa</tp:taxon-name-part><tp:taxon-name-part taxon-name-part-type="species" reg="humboldtiana">humboldtiana</tp:taxon-name-part><tp:taxon-name-part taxon-name-part-type="infraspecific-rank">subsp.</tp:taxon-name-part><tp:taxon-name-part taxon-name-part-type="subspecies" reg="roseoalba">roseoalba</tp:taxon-name-part></tp:taxon-name>, whose type locality is near Chillanes (Bolívar, Ecuador) ca. 20 km to the northwest. This taxon was even collected previously in El Corazón in sterile condition in Feb. 2017 (<italic>R. Acuña &amp; D. Guilcapi 1725</italic>, QCA, BONN). The leaflet texture and leaflet base shape of the newly collected plants appear to be somewhat intermediate between more typical <tp:taxon-name><tp:taxon-name-part taxon-name-part-type="genus" reg="Nasa">N.</tp:taxon-name-part><tp:taxon-name-part taxon-name-part-type="species" reg="humboldtiana">humboldtiana</tp:taxon-name-part><tp:taxon-name-part taxon-name-part-type="infraspecific-rank">subsp.</tp:taxon-name-part><tp:taxon-name-part taxon-name-part-type="subspecies" reg="roseoalba">roseoalba</tp:taxon-name-part></tp:taxon-name> and <tp:taxon-name><tp:taxon-name-part taxon-name-part-type="genus" reg="Nasa">N.</tp:taxon-name-part><tp:taxon-name-part taxon-name-part-type="species" reg="humboldtiana">humboldtiana</tp:taxon-name-part><tp:taxon-name-part taxon-name-part-type="infraspecific-rank">subsp.</tp:taxon-name-part><tp:taxon-name-part taxon-name-part-type="subspecies" reg="obliqua">obliqua</tp:taxon-name-part></tp:taxon-name>.</p></tp:treatment-sec><tp:treatment-sec sec-type="material" id="SECID0EV6AG"><title>Additional specimens examined.</title><p><bold>Peru. Cajamarca</bold>: Provincia Santa Cruz, Monte Seco, 1500 m, <italic>N. Dostert 98/154</italic> (CPUN, F, M, USM); La Florida, above Monteseco, 1200–1500 m, 5 May 2003, <italic>M. Weigend et al. 7554</italic> (B, HUT, USM, M); Near Agua Azul, 5 May 2003, <italic>Weigend et al. 7569</italic> (B, HUT, M, USM); <bold>Ecuador. Chimborazo</bold>: Reserva El Corazón, a montane Andean forest, ca. 2700 m, <named-content xmlns:xlink="http://www.w3.org/1999/xlink" content-type="dwc:verbatimCoordinates" xlink:type="simple"><named-content content-type="geo-json" specific-use="{&#34;type&#34;:&#34;Point&#34;,&#34;coordinates&#34;:[-78.900000,-2.050000]}" id="NCID0EIABG" xlink:type="simple">2°03'S, 78°54'W</named-content></named-content>, 10 Jul 2021, <italic>X. Cornejo &amp; J. Josse 9389</italic> (GUAY).</p></tp:treatment-sec><tp:treatment-sec><!--Section generated to contain objects referenced in tp:taxon-treatment.--><fig id="F2" position="float" orientation="portrait"><object-id xmlns:xlink="http://www.w3.org/1999/xlink" content-type="doi" xlink:type="simple">10.3897/phytokeys.229.100082.figure2</object-id><object-id xmlns:xlink="http://www.w3.org/1999/xlink" content-type="arpha" xlink:type="simple">8A540055-294D-5130-B770-2E93AF7C1268</object-id><label>Figure 2.</label><caption><p><bold>A–D</bold><italic><tp:taxon-name><tp:taxon-name-part taxon-name-part-type="genus" reg="Nasa">Nasa</tp:taxon-name-part><tp:taxon-name-part taxon-name-part-type="species" reg="humboldtiana">humboldtiana</tp:taxon-name-part></tp:taxon-name></italic><bold>E, F</bold><italic><tp:taxon-name><tp:taxon-name-part taxon-name-part-type="genus" reg="Nasa">Nasa</tp:taxon-name-part><tp:taxon-name-part taxon-name-part-type="species" reg="ramirezii">ramirezii</tp:taxon-name-part></tp:taxon-name></italic><bold>G, H</bold><italic><tp:taxon-name><tp:taxon-name-part taxon-name-part-type="genus" reg="Nasa">Nasa</tp:taxon-name-part><tp:taxon-name-part taxon-name-part-type="species" reg="solaria">solaria</tp:taxon-name-part></tp:taxon-name></italic><bold>A</bold> trifoliolate leaf of <tp:taxon-name><tp:taxon-name-part taxon-name-part-type="genus" reg="Nasa">N.</tp:taxon-name-part><tp:taxon-name-part taxon-name-part-type="species" reg="humboldtiana">humboldtiana</tp:taxon-name-part><tp:taxon-name-part taxon-name-part-type="infraspecific-rank">subsp.</tp:taxon-name-part><tp:taxon-name-part taxon-name-part-type="subspecies" reg="humboldtiana">humboldtiana</tp:taxon-name-part></tp:taxon-name><bold>B</bold> flower of <tp:taxon-name><tp:taxon-name-part taxon-name-part-type="genus" reg="Nasa">N.</tp:taxon-name-part><tp:taxon-name-part taxon-name-part-type="species" reg="humboldtiana">humboldtiana</tp:taxon-name-part><tp:taxon-name-part taxon-name-part-type="infraspecific-rank">subsp.</tp:taxon-name-part><tp:taxon-name-part taxon-name-part-type="subspecies" reg="humboldtiana">humboldtiana</tp:taxon-name-part></tp:taxon-name><bold>C</bold> flower of <tp:taxon-name><tp:taxon-name-part taxon-name-part-type="genus" reg="Nasa">N.</tp:taxon-name-part><tp:taxon-name-part taxon-name-part-type="species" reg="humboldtiana">humboldtiana</tp:taxon-name-part><tp:taxon-name-part taxon-name-part-type="authority">cf.</tp:taxon-name-part><tp:taxon-name-part taxon-name-part-type="infraspecific-rank">subsp.</tp:taxon-name-part><tp:taxon-name-part taxon-name-part-type="subspecies" reg="obliqua">obliqua</tp:taxon-name-part></tp:taxon-name> from Chimborazo/Ecuador <bold>D</bold> flower of <tp:taxon-name><tp:taxon-name-part taxon-name-part-type="genus" reg="Nasa">N.</tp:taxon-name-part><tp:taxon-name-part taxon-name-part-type="species" reg="humboldtiana">humboldtiana</tp:taxon-name-part><tp:taxon-name-part taxon-name-part-type="infraspecific-rank">subsp.</tp:taxon-name-part><tp:taxon-name-part taxon-name-part-type="subspecies" reg="obliqua">obliqua</tp:taxon-name-part></tp:taxon-name> from Cajamarca/Peru <bold>E</bold> inflorescence of <italic><tp:taxon-name><tp:taxon-name-part taxon-name-part-type="genus" reg="Nasa">N.</tp:taxon-name-part><tp:taxon-name-part taxon-name-part-type="species" reg="ramirezii">ramirezii</tp:taxon-name-part></tp:taxon-name></italic> with putative pollinator <bold>F</bold> flower of <italic><tp:taxon-name><tp:taxon-name-part taxon-name-part-type="genus" reg="Nasa">N.</tp:taxon-name-part><tp:taxon-name-part taxon-name-part-type="species" reg="ramirezii">ramirezii</tp:taxon-name-part></tp:taxon-name></italic><bold>G</bold> flower of <italic><tp:taxon-name><tp:taxon-name-part taxon-name-part-type="genus" reg="Nasa">N.</tp:taxon-name-part><tp:taxon-name-part taxon-name-part-type="species" reg="solaria">solaria</tp:taxon-name-part></tp:taxon-name></italic><bold>H</bold> habit of <italic><tp:taxon-name><tp:taxon-name-part taxon-name-part-type="genus" reg="Nasa">N.</tp:taxon-name-part><tp:taxon-name-part taxon-name-part-type="species" reg="solaria">solaria</tp:taxon-name-part></tp:taxon-name></italic>. Photo credits: <bold>A–C</bold> X. Cornejo <bold>D</bold> T. Henning <bold>E, F</bold>: R. Ripley <bold>G, H</bold> P. Gonzáles.</p></caption><graphic xmlns:xlink="http://www.w3.org/1999/xlink" xlink:href="phytokeys-229-001_article-100082__-g002.jpg" position="float" orientation="portrait" xlink:type="simple" id="oo_871435.jpg"><uri content-type="original_file" xlink:type="simple">https://binary.pensoft.net/fig/871435</uri></graphic></fig></tp:treatment-sec></tp:taxon-treatment>
