# Supplementary material for: ﻿When the absence of evidence is not the evidence of absence: Nasa (Loasaceae) rediscoveries from Peru and Ecuador, and the contribution of community science networks
Source: PhytoKeys. 2023 Jun 30;229:1–19. doi: 10.3897/phytokeys.229.100082 (PMC10838191; doi:10.3897/phytokeys.229.100082)
Supplement: XML Treatment for Nasa ramirezii [file phytokeys.229.100082-treatment6.xml]

<!DOCTYPE tp:taxon-treatment
  PUBLIC "-//TaxonX//DTD Taxonomic Treatment Publishing DTD v0 20100105//EN" "tax-treatment-NSO.dtd">
<tp:taxon-treatment xmlns:tp="http://www.plazi.org/taxpub"><tp:treatment-meta><kwd-group><label>Taxon classification</label><kwd>
              <named-content content-type="kingdom">Plantae</named-content>
            </kwd><kwd>
              <named-content content-type="order">Cornales</named-content>
            </kwd><kwd>
              <named-content content-type="family">Loasaceae</named-content>
            </kwd></kwd-group><mixed-citation publication-type="journal"><person-group><name><surname>Henning</surname><given-names>Tilo</given-names></name><name><surname>Acuña-Castillo</surname><given-names>Rafael</given-names></name><name><surname>Cornejo</surname><given-names>Xavier</given-names></name><name><surname>Gonzáles</surname><given-names>Paúl</given-names></name><name><surname>Segovia</surname><given-names>Edgar</given-names></name><name><surname>Wong Sato</surname><given-names>Akira Armando</given-names></name><name><surname>Weigend</surname><given-names>Maximilian</given-names></name></person-group><article-title>﻿When the absence of evidence is not the evidence of absence: <italic><tp:taxon-name><tp:taxon-name-part taxon-name-part-type="genus" reg="Nasa">Nasa</tp:taxon-name-part></tp:taxon-name></italic> (<tp:taxon-name><tp:taxon-name-part taxon-name-part-type="family">Loasaceae</tp:taxon-name-part></tp:taxon-name>) rediscoveries from Peru and Ecuador, and the contribution of community science networks</article-title><source>PhytoKeys</source><day>30</day><month>06</month><year>2023</year><volume>229</volume><fpage>1</fpage><lpage>19</lpage><pub-id pub-id-type="doi">10.3897/phytokeys.229.100082</pub-id></mixed-citation></tp:treatment-meta><tp:nomenclature><label>﻿</label><tp:taxon-name>
            <object-id xmlns:xlink="http://www.w3.org/1999/xlink" content-type="arpha" xlink:type="simple">D099AB3A-CE53-5239-AC8E-4CBD4722B59B</object-id>
            <tp:taxon-name-part taxon-name-part-type="genus" reg="Nasa">Nasa</tp:taxon-name-part>
            <tp:taxon-name-part taxon-name-part-type="species" reg="ramirezii">ramirezii</tp:taxon-name-part>
          </tp:taxon-name><tp:taxon-authority>(Weigend) Weigend, Revista Peru Biol. 13(1): 80 (2006).</tp:taxon-authority><xref ref-type="fig" rid="F2">Fig. 2E, F</xref><xref ref-type="bibr" rid="B37">; fig. 6 in Weigend 1996a</xref><tp:nomenclature-citation-list><tp:nomenclature-citation><tp:taxon-name>
                <tp:taxon-name-part taxon-name-part-type="genus" reg="Loasa">Loasa</tp:taxon-name-part>
                <tp:taxon-name-part taxon-name-part-type="species" reg="ramirezii">ramirezii</tp:taxon-name-part>
              </tp:taxon-name><comment>Weigend, Sendtnera 3: 231 (1996). Type. Colombia. Nariño: Municipio Tangua, 5 km S of Tangua [vertiente al otro lado del valle sur de Tangua], 2600 m, <italic>M. Weigend &amp; B.R. Ramírez 3280</italic> (holotype: M! [M-0113266]; isotypes: COL!, PSO! [PSO0000004, PSO0000005]).</comment></tp:nomenclature-citation></tp:nomenclature-citation-list></tp:nomenclature><tp:treatment-sec sec-type="material" id="SECID0EXCBG"><title>Type.</title><p>Based on <italic><tp:taxon-name><tp:taxon-name-part taxon-name-part-type="genus" reg="Loasa">Loasa</tp:taxon-name-part><tp:taxon-name-part taxon-name-part-type="species" reg="ramirezii">ramirezii</tp:taxon-name-part></tp:taxon-name></italic> Weigend.</p><p>The rediscovery of <italic><tp:taxon-name><tp:taxon-name-part taxon-name-part-type="genus" reg="Nasa">Nasa</tp:taxon-name-part><tp:taxon-name-part taxon-name-part-type="species" reg="ramirezii">ramirezii</tp:taxon-name-part></tp:taxon-name></italic> is here reported for Ecuador only. It was described in 1996 based on a collection made in the southern Colombian department Nariño by MW and cultivated plants thereof. From Ecuador, however, only a small number of very old specimens was known which all lack proper locality information. These four collections all go back to the 19<sup>th</sup> century and could only tentatively be assigned to this species, whose occurrence was only secured from a few small patches in southern Colombia so far. Until now, this taxon could only be assumed to occur in northern Ecuador, and given the widespread habitat destruction in this region, it was suspected that it might be extinct there. Two recent observations uploaded to iNaturalist revealed the first photographs of living plants from Ecuador and the first exact locality information. The taxon is apparently restricted to a small area in the province of Imbabura and has been repeatedly observed in the Conrayaro forest.</p><p>Two independent observations have been recorded from the same area by Ruth Ripley in March 2018 and Mony León in April 2023, respectively. The former shared the following detailed occurrence data with us: flowering plants of <italic><tp:taxon-name><tp:taxon-name-part taxon-name-part-type="genus" reg="Nasa">Nasa</tp:taxon-name-part><tp:taxon-name-part taxon-name-part-type="species" reg="ramirezii">ramirezii</tp:taxon-name-part></tp:taxon-name></italic> were found on the path to the Cascada de Conrayare, in San Alfonso de Iruguincho, in Timbuyacu, to the southwest of Cerro de Añaburo at elevations between 2700–3000 m. This is located in San Miguel de Urcuquí County, Imbabura Province in NW Ecuador. The area is dominated by Andean forest and some common angiosperms include for example <italic><tp:taxon-name><tp:taxon-name-part taxon-name-part-type="genus" reg="Barnadesia">Barnadesia</tp:taxon-name-part></tp:taxon-name></italic> sp., <italic><tp:taxon-name><tp:taxon-name-part taxon-name-part-type="genus" reg="Bomarea">Bomarea</tp:taxon-name-part></tp:taxon-name></italic> sp. (<tp:taxon-name><tp:taxon-name-part taxon-name-part-type="family">Alstroemeriaceae</tp:taxon-name-part></tp:taxon-name>), <tp:taxon-name><tp:taxon-name-part taxon-name-part-type="family">Ericaceae</tp:taxon-name-part></tp:taxon-name>, <italic><tp:taxon-name><tp:taxon-name-part taxon-name-part-type="genus" reg="Geranium">Geranium</tp:taxon-name-part></tp:taxon-name></italic> sp. (<tp:taxon-name><tp:taxon-name-part taxon-name-part-type="family">Geraniaceae</tp:taxon-name-part></tp:taxon-name>), <tp:taxon-name><tp:taxon-name-part taxon-name-part-type="family">Melastomataceae</tp:taxon-name-part></tp:taxon-name>, <italic><tp:taxon-name><tp:taxon-name-part taxon-name-part-type="genus" reg="Oxalis">Oxalis</tp:taxon-name-part></tp:taxon-name></italic> sp., <italic><tp:taxon-name><tp:taxon-name-part taxon-name-part-type="genus" reg="Peperomia">Peperomia</tp:taxon-name-part></tp:taxon-name></italic> sp., <italic><tp:taxon-name><tp:taxon-name-part taxon-name-part-type="genus" reg="Phyllanthus">Phyllanthus</tp:taxon-name-part></tp:taxon-name></italic> sp. (<tp:taxon-name><tp:taxon-name-part taxon-name-part-type="family">Phyllanthaceae</tp:taxon-name-part></tp:taxon-name>), <italic><tp:taxon-name><tp:taxon-name-part taxon-name-part-type="genus" reg="Salvia">Salvia</tp:taxon-name-part></tp:taxon-name></italic> sp. (<tp:taxon-name><tp:taxon-name-part taxon-name-part-type="family">Lamiaceae</tp:taxon-name-part></tp:taxon-name>) and <italic><tp:taxon-name><tp:taxon-name-part taxon-name-part-type="genus" reg="Siparuna">Siparuna</tp:taxon-name-part></tp:taxon-name></italic> sp. (<tp:taxon-name><tp:taxon-name-part taxon-name-part-type="family">Siparunaceae</tp:taxon-name-part></tp:taxon-name>).</p></tp:treatment-sec><tp:treatment-sec sec-type="material" id="SECID0E6GBG"><title>Additional specimens examined.</title><p><bold>Colombia. Valle de Cauca</bold>: Popayan, Western slopes of the Sotara Volcanoe, 2400 m, <italic>Lehmann 6205</italic> (K); <bold>Nariño</bold>: Tangua, Tapialquer, 2250–2500 m, <italic>B.R. Ramirez s.n.</italic> (PSO); 5km south of Tangua in a coffee plantation, 2600 m, <italic>M. Weigend 3280 &amp; B.R. Ramirez</italic> (M, COL, PSO); Tajumbina, Mpio de la Cruz, 2630 m, <italic>Buenavides s.n.</italic> (PSO); Mpio Consaca, Mpio de Coriaco, 1820 m, <italic>Ramirez s.n.</italic> (PSO); Mpio de Consaca, Seccion de Coriaco, 1820 m, <italic>Guarin 407</italic> (PSO). <bold>Ecuador. Province unknown</bold>: “Andes of Quito”, <italic>Jameson 79</italic> (K); “Andes of Cuenca at 10,000 feet in woods, July 1840” <italic>Jameson 289</italic> (K); Without locality, <italic>Jameson s.n.</italic> anno 1840 (E); “<tp:taxon-name><tp:taxon-name-part taxon-name-part-type="genus" reg="Loasa">Loasa</tp:taxon-name-part></tp:taxon-name> sp. Nova de Huayaquil [Guayaquil]”, <italic>Ruiz &amp; Pavón s.n.</italic>, leg. Tafalla (BM, G).</p></tp:treatment-sec><tp:treatment-sec sec-type="Photographic records" id="SECID0EIIBG"><title>Photographic records.</title><p><bold>Ecuador. Imbabura</bold>: San Miguel de Urcuquí, Conrayaro forest, 0.427288S, 78.270863W, 14 Mar 2018, R. Ripley <ext-link xmlns:xlink="http://www.w3.org/1999/xlink" xlink:href="https://www.inaturalist.org/observations/12800711" ext-link-type="uri" xlink:type="simple">https://www.inaturalist.org/observations/12800711</ext-link> (<ext-link xmlns:xlink="http://www.w3.org/1999/xlink" xlink:href="https://www.gbif.org/occurrence/3466042315" ext-link-type="uri" xlink:type="simple">https://www.gbif.org/occurrence/3466042315</ext-link>); W 78.278315, 0.436863, 2 Apr 2023, M. León <ext-link xmlns:xlink="http://www.w3.org/1999/xlink" xlink:href="https://www.inaturalist.org/observations/153269256" ext-link-type="uri" xlink:type="simple">https://www.inaturalist.org/observations/153269256</ext-link>.</p></tp:treatment-sec><tp:treatment-sec><!--Section generated to contain objects referenced in tp:taxon-treatment.--><fig id="F2" position="float" orientation="portrait"><object-id xmlns:xlink="http://www.w3.org/1999/xlink" content-type="doi" xlink:type="simple">10.3897/phytokeys.229.100082.figure2</object-id><object-id xmlns:xlink="http://www.w3.org/1999/xlink" content-type="arpha" xlink:type="simple">8A540055-294D-5130-B770-2E93AF7C1268</object-id><label>Figure 2.</label><caption><p><bold>A–D</bold><italic><tp:taxon-name><tp:taxon-name-part taxon-name-part-type="genus" reg="Nasa">Nasa</tp:taxon-name-part><tp:taxon-name-part taxon-name-part-type="species" reg="humboldtiana">humboldtiana</tp:taxon-name-part></tp:taxon-name></italic><bold>E, F</bold><italic><tp:taxon-name><tp:taxon-name-part taxon-name-part-type="genus" reg="Nasa">Nasa</tp:taxon-name-part><tp:taxon-name-part taxon-name-part-type="species" reg="ramirezii">ramirezii</tp:taxon-name-part></tp:taxon-name></italic><bold>G, H</bold><italic><tp:taxon-name><tp:taxon-name-part taxon-name-part-type="genus" reg="Nasa">Nasa</tp:taxon-name-part><tp:taxon-name-part taxon-name-part-type="species" reg="solaria">solaria</tp:taxon-name-part></tp:taxon-name></italic><bold>A</bold> trifoliolate leaf of <tp:taxon-name><tp:taxon-name-part taxon-name-part-type="genus" reg="Nasa">N.</tp:taxon-name-part><tp:taxon-name-part taxon-name-part-type="species" reg="humboldtiana">humboldtiana</tp:taxon-name-part><tp:taxon-name-part taxon-name-part-type="infraspecific-rank">subsp.</tp:taxon-name-part><tp:taxon-name-part taxon-name-part-type="subspecies" reg="humboldtiana">humboldtiana</tp:taxon-name-part></tp:taxon-name><bold>B</bold> flower of <tp:taxon-name><tp:taxon-name-part taxon-name-part-type="genus" reg="Nasa">N.</tp:taxon-name-part><tp:taxon-name-part taxon-name-part-type="species" reg="humboldtiana">humboldtiana</tp:taxon-name-part><tp:taxon-name-part taxon-name-part-type="infraspecific-rank">subsp.</tp:taxon-name-part><tp:taxon-name-part taxon-name-part-type="subspecies" reg="humboldtiana">humboldtiana</tp:taxon-name-part></tp:taxon-name><bold>C</bold> flower of <tp:taxon-name><tp:taxon-name-part taxon-name-part-type="genus" reg="Nasa">N.</tp:taxon-name-part><tp:taxon-name-part taxon-name-part-type="species" reg="humboldtiana">humboldtiana</tp:taxon-name-part><tp:taxon-name-part taxon-name-part-type="authority">cf.</tp:taxon-name-part><tp:taxon-name-part taxon-name-part-type="infraspecific-rank">subsp.</tp:taxon-name-part><tp:taxon-name-part taxon-name-part-type="subspecies" reg="obliqua">obliqua</tp:taxon-name-part></tp:taxon-name> from Chimborazo/Ecuador <bold>D</bold> flower of <tp:taxon-name><tp:taxon-name-part taxon-name-part-type="genus" reg="Nasa">N.</tp:taxon-name-part><tp:taxon-name-part taxon-name-part-type="species" reg="humboldtiana">humboldtiana</tp:taxon-name-part><tp:taxon-name-part taxon-name-part-type="infraspecific-rank">subsp.</tp:taxon-name-part><tp:taxon-name-part taxon-name-part-type="subspecies" reg="obliqua">obliqua</tp:taxon-name-part></tp:taxon-name> from Cajamarca/Peru <bold>E</bold> inflorescence of <italic><tp:taxon-name><tp:taxon-name-part taxon-name-part-type="genus" reg="Nasa">N.</tp:taxon-name-part><tp:taxon-name-part taxon-name-part-type="species" reg="ramirezii">ramirezii</tp:taxon-name-part></tp:taxon-name></italic> with putative pollinator <bold>F</bold> flower of <italic><tp:taxon-name><tp:taxon-name-part taxon-name-part-type="genus" reg="Nasa">N.</tp:taxon-name-part><tp:taxon-name-part taxon-name-part-type="species" reg="ramirezii">ramirezii</tp:taxon-name-part></tp:taxon-name></italic><bold>G</bold> flower of <italic><tp:taxon-name><tp:taxon-name-part taxon-name-part-type="genus" reg="Nasa">N.</tp:taxon-name-part><tp:taxon-name-part taxon-name-part-type="species" reg="solaria">solaria</tp:taxon-name-part></tp:taxon-name></italic><bold>H</bold> habit of <italic><tp:taxon-name><tp:taxon-name-part taxon-name-part-type="genus" reg="Nasa">N.</tp:taxon-name-part><tp:taxon-name-part taxon-name-part-type="species" reg="solaria">solaria</tp:taxon-name-part></tp:taxon-name></italic>. Photo credits: <bold>A–C</bold> X. Cornejo <bold>D</bold> T. Henning <bold>E, F</bold>: R. Ripley <bold>G, H</bold> P. Gonzáles.</p></caption><graphic xmlns:xlink="http://www.w3.org/1999/xlink" xlink:href="phytokeys-229-001_article-100082__-g002.jpg" position="float" orientation="portrait" xlink:type="simple" id="oo_871435.jpg"><uri content-type="original_file" xlink:type="simple">https://binary.pensoft.net/fig/871435</uri></graphic></fig></tp:treatment-sec><ref-list><ref id="B37"><mixed-citation xmlns:xlink="http://www.w3.org/1999/xlink" xlink:type="simple"><person-group><name name-style="western"><surname>Weigend</surname><given-names>M</given-names></name></person-group> (<year>1996a</year>) <article-title>Notes on <italic><tp:taxon-name><tp:taxon-name-part taxon-name-part-type="genus">Loasa</tp:taxon-name-part></tp:taxon-name></italic> (<tp:taxon-name><tp:taxon-name-part taxon-name-part-type="family">Loasaceae</tp:taxon-name-part></tp:taxon-name>) I–III.</article-title><source>Sendtnera</source><volume>3</volume>: <fpage>219</fpage>–<lpage>253</lpage>.</mixed-citation></ref></ref-list></tp:taxon-treatment>
