# Supplementary material for: ﻿When the absence of evidence is not the evidence of absence: Nasa (Loasaceae) rediscoveries from Peru and Ecuador, and the contribution of community science networks
Source: PhytoKeys. 2023 Jun 30;229:1–19. doi: 10.3897/phytokeys.229.100082 (PMC10838191; doi:10.3897/phytokeys.229.100082)
Supplement: XML Treatment for Nasa solaria [file phytokeys.229.100082-treatment7.xml]

<!DOCTYPE tp:taxon-treatment
  PUBLIC "-//TaxonX//DTD Taxonomic Treatment Publishing DTD v0 20100105//EN" "tax-treatment-NSO.dtd">
<tp:taxon-treatment xmlns:tp="http://www.plazi.org/taxpub"><tp:treatment-meta><kwd-group><label>Taxon classification</label><kwd>
              <named-content content-type="kingdom">Plantae</named-content>
            </kwd><kwd>
              <named-content content-type="order">Cornales</named-content>
            </kwd><kwd>
              <named-content content-type="family">Loasaceae</named-content>
            </kwd></kwd-group><mixed-citation publication-type="journal"><person-group><name><surname>Henning</surname><given-names>Tilo</given-names></name><name><surname>Acuña-Castillo</surname><given-names>Rafael</given-names></name><name><surname>Cornejo</surname><given-names>Xavier</given-names></name><name><surname>Gonzáles</surname><given-names>Paúl</given-names></name><name><surname>Segovia</surname><given-names>Edgar</given-names></name><name><surname>Wong Sato</surname><given-names>Akira Armando</given-names></name><name><surname>Weigend</surname><given-names>Maximilian</given-names></name></person-group><article-title>﻿When the absence of evidence is not the evidence of absence: <italic><tp:taxon-name><tp:taxon-name-part taxon-name-part-type="genus" reg="Nasa">Nasa</tp:taxon-name-part></tp:taxon-name></italic> (<tp:taxon-name><tp:taxon-name-part taxon-name-part-type="family">Loasaceae</tp:taxon-name-part></tp:taxon-name>) rediscoveries from Peru and Ecuador, and the contribution of community science networks</article-title><source>PhytoKeys</source><day>30</day><month>06</month><year>2023</year><volume>229</volume><fpage>1</fpage><lpage>19</lpage><pub-id pub-id-type="doi">10.3897/phytokeys.229.100082</pub-id></mixed-citation></tp:treatment-meta><tp:nomenclature><label>﻿</label><tp:taxon-name>
            <object-id xmlns:xlink="http://www.w3.org/1999/xlink" content-type="arpha" xlink:type="simple">80D4FA8B-9E85-5E2C-827E-1B00D8FA9EAA</object-id>
            <tp:taxon-name-part taxon-name-part-type="genus" reg="Nasa">Nasa</tp:taxon-name-part>
            <tp:taxon-name-part taxon-name-part-type="species" reg="solaria">solaria</tp:taxon-name-part>
          </tp:taxon-name><tp:taxon-authority>(J.F.Macbr.) Weigend, Revista Peru. Biol. 13(1): 80 (-81) (2006)</tp:taxon-authority><xref ref-type="fig" rid="F2">Fig. 2G, H</xref><tp:nomenclature-citation-list><tp:nomenclature-citation><tp:taxon-name>
                <tp:taxon-name-part taxon-name-part-type="genus" reg="Loasa">Loasa</tp:taxon-name-part>
                <tp:taxon-name-part taxon-name-part-type="species" reg="solaria">solaria</tp:taxon-name-part>
              </tp:taxon-name><comment>J.F.Macbr, Publ. Field Mus. Nat. Hist., Bot. Ser. 13(4): 163 (1941). Type. Peru. Lima: Provincia Huarochirí, San Miguel de Viso, ca. 2750 m, May 1922, <italic>J.F. Macbride &amp; W. Featherstone 577</italic> (holotype: F! [acc. # 517105]; isotype: US! [00115216, acc. # 1230343]).</comment></tp:nomenclature-citation></tp:nomenclature-citation-list></tp:nomenclature><tp:treatment-sec sec-type="material" id="SECID0EYKBG"><title>Type.</title><p>Based on <tp:taxon-name><tp:taxon-name-part taxon-name-part-type="genus" reg="Loasa">Loasa</tp:taxon-name-part><tp:taxon-name-part taxon-name-part-type="species" reg="solaria">solaria</tp:taxon-name-part></tp:taxon-name> J.F.Macbr.</p><p>Nine species of <italic><tp:taxon-name><tp:taxon-name-part taxon-name-part-type="genus" reg="Loasa">Loasa</tp:taxon-name-part></tp:taxon-name></italic> originally described in the Flora of Peru (<xref ref-type="bibr" rid="B27">Macbride 1941</xref>) are today included in <italic><tp:taxon-name><tp:taxon-name-part taxon-name-part-type="genus" reg="Nasa">Nasa</tp:taxon-name-part></tp:taxon-name></italic>. All of these are still considered distinctive and accepted as good species (<xref ref-type="bibr" rid="B44">Weigend et al. 2006</xref>). Although all were described from relatively few specimens (some collected by Macbride himself), seven have been rediscovered and studied in the wild and/or in cultivation in the past decades. Two species, however, still remain unknown (or almost so) in the wild: <italic><tp:taxon-name><tp:taxon-name-part taxon-name-part-type="genus" reg="Nasa">Nasa</tp:taxon-name-part><tp:taxon-name-part taxon-name-part-type="species" reg="aspiazui">aspiazui</tp:taxon-name-part></tp:taxon-name></italic> from Junín (collected by A. Weberbauer) and <italic><tp:taxon-name><tp:taxon-name-part taxon-name-part-type="genus" reg="Nasa">N.</tp:taxon-name-part><tp:taxon-name-part taxon-name-part-type="species" reg="solaria">solaria</tp:taxon-name-part></tp:taxon-name></italic> from Lima (collected by J. F. Macbride and W. Featherstone). <italic><tp:taxon-name><tp:taxon-name-part taxon-name-part-type="genus" reg="Nasa">Nasa</tp:taxon-name-part><tp:taxon-name-part taxon-name-part-type="species" reg="solaria">solaria</tp:taxon-name-part></tp:taxon-name></italic> is the only species in the genus with the combination of entire, shallowly lobed leaves and flowers with deep yellow petals and bright red nectar scales and cannot be confused with any other species (Fig. <xref ref-type="fig" rid="F2">2G, H</xref>). <italic><tp:taxon-name><tp:taxon-name-part taxon-name-part-type="genus" reg="Nasa">Nasa</tp:taxon-name-part><tp:taxon-name-part taxon-name-part-type="species" reg="solaria">solaria</tp:taxon-name-part></tp:taxon-name></italic> is morphologically quite aberrant in the genus, and this has rendered a morphological placement difficult. Plastid DNA (obtained after the rediscovery of the species) seems to indicate it could be allied to the morphologically plesiomorphic <italic><tp:taxon-name><tp:taxon-name-part taxon-name-part-type="genus" reg="Nasa">Nasa</tp:taxon-name-part><tp:taxon-name-part taxon-name-part-type="species" reg="poissoniana">poissoniana</tp:taxon-name-part></tp:taxon-name></italic> (Urb. &amp; Gilg) Weigend species group (<xref ref-type="bibr" rid="B1">Acuña-Castillo et al. 2021</xref>). The original collection of <italic><tp:taxon-name><tp:taxon-name-part taxon-name-part-type="genus" reg="Nasa">Nasa</tp:taxon-name-part><tp:taxon-name-part taxon-name-part-type="species" reg="solaria">solaria</tp:taxon-name-part></tp:taxon-name></italic> came from the department of Lima, province Huarochirí – and despite its proximity to the national capital, about 80 km, it has been recovered only once in the last century in this area. This and a second collection from the department of Lima in 1998, as well as two earlier collections from the neighbouring department of Ancash, remained undiscovered in the herbarium in Lima (USM) until a targeted search was conducted after the species was recently rediscovered and the first photos of living plants reached us. The area of the original collection has been subject to massive human intervention and land use change, possibly leading to local extinction. Recently, there have been several new collections of this species from the Province of Huarochirí, where the original material came from and the neighbouring Provinces Canta and Huaral, confirming that the species remains rare, but is still present in the area. This species is restricted to an elevational range of ca. 1000 m between 2800 and 3600 m; currently, two populations are known from the undergrowth of relict forests. The other two known localities, Carhua in Prov. Canta and Rupac in the Prov. Huaral, are in shrubland, where very scattered, small trees of <italic><tp:taxon-name><tp:taxon-name-part taxon-name-part-type="genus" reg="Myrcianthes">Myrcianthes</tp:taxon-name-part><tp:taxon-name-part taxon-name-part-type="species" reg="quinqueloba">quinqueloba</tp:taxon-name-part></tp:taxon-name></italic> and <italic><tp:taxon-name><tp:taxon-name-part taxon-name-part-type="genus" reg="Escallonia">Escallonia</tp:taxon-name-part><tp:taxon-name-part taxon-name-part-type="species" reg="resinosa">resinosa</tp:taxon-name-part></tp:taxon-name></italic> can still be found, indicating that these areas were previously covered with forest, but that despite deforestation, <italic><tp:taxon-name><tp:taxon-name-part taxon-name-part-type="genus" reg="Nasa">Nasa</tp:taxon-name-part><tp:taxon-name-part taxon-name-part-type="species" reg="solaria">solaria</tp:taxon-name-part></tp:taxon-name></italic> still grows there. In the forests of Zárate, Prov. Huarochirí, only two individuals were found. In the forests of Huarimayo, Canta, four populations separated by ca. 300 m in a linear transect were found between the years 2015 and 2022 with a total of only seven individuals. At Rupac, Huaral, one population was recorded with two individuals in April 2018 and five plants in May 2018.</p></tp:treatment-sec><tp:treatment-sec sec-type="material" id="SECID0ELPBG"><title>Additional specimens examined.</title><p><bold>Peru. Ancash</bold>: Provincia Bolognesi, Acas, monte bajo, borde de chacra, 3600 m, 16 Jun 1969, <italic>E. Cerrate 7463</italic> (USM 284507); Subida de la Rinconada a la cumbre, camino de Ocros, monte bajo, 3000 m, 2 May 1977, <italic>E. Cerrate 6646</italic> (USM 271500); <bold>Lima</bold>: Provincia Canta, Carhua, en la carretera hacia Pariamarca, ladera arcillosa con arbustos perennifolios, 3300 m, 3 May 1998, <italic>G. Segovia 4756</italic> (USM 277067); Distrito San Buenaventura, San José, justo en el límite con Huamantanga, bosque relicto, 2800–3000 m, <named-content xmlns:xlink="http://www.w3.org/1999/xlink" content-type="dwc:verbatimCoordinates" xlink:type="simple"><named-content content-type="geo-json" specific-use="{&#34;type&#34;:&#34;Point&#34;,&#34;coordinates&#34;:[-76.709994,-11.508219]}" id="NCID0E5PBG" xlink:type="simple">11°30'29.59"S, 76°42'35.98"W</named-content></named-content>, 30–31 May 2015, <italic>P. Gonzáles et al. 3773</italic> (USM 290273); bosque relicto de Huarimayo, bosque relicto, 2877 m, <named-content xmlns:xlink="http://www.w3.org/1999/xlink" content-type="dwc:verbatimCoordinates" xlink:type="simple"><named-content content-type="geo-json" specific-use="{&#34;type&#34;:&#34;Point&#34;,&#34;coordinates&#34;:[-76.709994,-11.508219]}" id="NCID0EIQBG" xlink:type="simple">11°30'29.59"S, 76°42'35.98"W</named-content></named-content>, 12 May 2022, <italic>P. Gonzáles et al. 10470</italic> (USM); Arriba de San Bartolomé, Monte Zárate, 2900–3000 m, 29 May 1954. <italic>R. Ferreyra 9712</italic> (USM 28005); San Bartolomé, Monte de Zárate, matorral y relicto de bosque dominado por <italic><tp:taxon-name><tp:taxon-name-part taxon-name-part-type="genus" reg="Oreopanax">Oreopanax</tp:taxon-name-part></tp:taxon-name></italic>, <italic><tp:taxon-name><tp:taxon-name-part taxon-name-part-type="genus" reg="Myrcianthes">Myrcianthes</tp:taxon-name-part></tp:taxon-name></italic> entre otros, 1440–3550 m, <named-content xmlns:xlink="http://www.w3.org/1999/xlink" content-type="dwc:verbatimCoordinates" xlink:type="simple"><named-content content-type="geo-json" specific-use="{&#34;type&#34;:&#34;Point&#34;,&#34;coordinates&#34;:[-76.493486,-11.929514]}" id="NCID0ECRBG" xlink:type="simple">11°55'46.25"S, 76°29'36.55"W</named-content></named-content>, 24–26 [25] Apr 2009, <italic>P. Gonzáles et al. 492</italic> (USM 256800); Provincia Huaral, Distrito. Atavillos Bajo, Pampas, subida a Rupac, ladera con suelo franco-arcilloso, matorral, 3033–3509 m, <named-content xmlns:xlink="http://www.w3.org/1999/xlink" content-type="dwc:verbatimCoordinates" xlink:type="simple"><named-content content-type="geo-json" specific-use="{&#34;type&#34;:&#34;Point&#34;,&#34;coordinates&#34;:[-76.781381,-11.323056]}" id="NCID0EMRBG" xlink:type="simple">11°19'23.00"S, 76°46'52.97"W</named-content></named-content>, 15 Apr 2018, <italic>A. Cano et al. 22677</italic> (USM 327563); Pampas, en las cercanías al centro poblado y camino al complejo arqueológico de Rupac, ladera con afloramiento rocoso suelo franco-arcilloso a franco-arenoso, matorral, 3033–3099 m, <named-content xmlns:xlink="http://www.w3.org/1999/xlink" content-type="dwc:verbatimCoordinates" xlink:type="simple"><named-content content-type="geo-json" specific-use="{&#34;type&#34;:&#34;Point&#34;,&#34;coordinates&#34;:[-76.781381,-11.323056]}" id="NCID0EWRBG" xlink:type="simple">11°19'23.00"S, 76°46'52.97"W</named-content></named-content>, 7 [May] Jun 2018, <italic>A. Cano et al. 22723</italic> (USM 327614).</p></tp:treatment-sec><tp:treatment-sec sec-type="Photographic record" id="SECID0E4RBG"><title>Photographic record.</title><p><bold>Peru. Lima</bold>: Provincia Canta, Bosque de Huarimayo, W. Aparco, 31 May 2015 (<italic>P. Gonzáles et al. 3773</italic>, USM acc. # 290273), <ext-link xmlns:xlink="http://www.w3.org/1999/xlink" xlink:href="https://www.inaturalist.org/observations/139042423" ext-link-type="uri" xlink:type="simple">https://www.inaturalist.org/observations/139042423</ext-link> (<ext-link xmlns:xlink="http://www.w3.org/1999/xlink" xlink:href="https://www.gbif.org/occurrence/3947631714" ext-link-type="uri" xlink:type="simple">https://www.gbif.org/occurrence/3947631714</ext-link>); Provincia Huarochirí, Bosque de Zárate, 25 Apr 2009 (<italic>P. Gonzáles et al. 492</italic>, USM acc. # 256800), <ext-link xmlns:xlink="http://www.w3.org/1999/xlink" xlink:href="https://www.inaturalist.org/observations/118647914" ext-link-type="uri" xlink:type="simple">https://www.inaturalist.org/observations/118647914</ext-link> (<ext-link xmlns:xlink="http://www.w3.org/1999/xlink" xlink:href="https://www.gbif.org/occurrence/3802749525" ext-link-type="uri" xlink:type="simple">https://www.gbif.org/occurrence/3802749525</ext-link>); P. Gonzáles, 27 May 2019, <ext-link xmlns:xlink="http://www.w3.org/1999/xlink" xlink:href="https://www.inaturalist.org/observations/118647465" ext-link-type="uri" xlink:type="simple">https://www.inaturalist.org/observations/118647465</ext-link> (<ext-link xmlns:xlink="http://www.w3.org/1999/xlink" xlink:href="https://www.gbif.org/occurrence/3802781447" ext-link-type="uri" xlink:type="simple">https://www.gbif.org/occurrence/3802781447</ext-link>); Provincia Huaral, Rupac, P. Gonzáles, 15 Apr 2018 (<italic>Cano et al. 22677</italic>, USM acc. # 327563), <ext-link xmlns:xlink="http://www.w3.org/1999/xlink" xlink:href="https://www.inaturalist.org/observations/139044179" ext-link-type="uri" xlink:type="simple">https://www.inaturalist.org/observations/139044179</ext-link> (<ext-link xmlns:xlink="http://www.w3.org/1999/xlink" xlink:href="https://www.gbif.org/occurrence/3947206738" ext-link-type="uri" xlink:type="simple">https://www.gbif.org/occurrence/3947206738</ext-link>); P. Gonzáles, 7 May 2018 (<italic>Cano et al. 22723</italic>, USM acc. # 327614), <ext-link xmlns:xlink="http://www.w3.org/1999/xlink" xlink:href="https://www.inaturalist.org/observations/100467047" ext-link-type="uri" xlink:type="simple">https://www.inaturalist.org/observations/100467047</ext-link> (<ext-link xmlns:xlink="http://www.w3.org/1999/xlink" xlink:href="https://www.gbif.org/occurrence/3416222423" ext-link-type="uri" xlink:type="simple">https://www.gbif.org/occurrence/3416222423</ext-link>).</p></tp:treatment-sec><tp:treatment-sec><!--Section generated to contain objects referenced in tp:taxon-treatment.--><fig id="F2" position="float" orientation="portrait"><object-id xmlns:xlink="http://www.w3.org/1999/xlink" content-type="doi" xlink:type="simple">10.3897/phytokeys.229.100082.figure2</object-id><object-id xmlns:xlink="http://www.w3.org/1999/xlink" content-type="arpha" xlink:type="simple">8A540055-294D-5130-B770-2E93AF7C1268</object-id><label>Figure 2.</label><caption><p><bold>A–D</bold><italic><tp:taxon-name><tp:taxon-name-part taxon-name-part-type="genus" reg="Nasa">Nasa</tp:taxon-name-part><tp:taxon-name-part taxon-name-part-type="species" reg="humboldtiana">humboldtiana</tp:taxon-name-part></tp:taxon-name></italic><bold>E, F</bold><italic><tp:taxon-name><tp:taxon-name-part taxon-name-part-type="genus" reg="Nasa">Nasa</tp:taxon-name-part><tp:taxon-name-part taxon-name-part-type="species" reg="ramirezii">ramirezii</tp:taxon-name-part></tp:taxon-name></italic><bold>G, H</bold><italic><tp:taxon-name><tp:taxon-name-part taxon-name-part-type="genus" reg="Nasa">Nasa</tp:taxon-name-part><tp:taxon-name-part taxon-name-part-type="species" reg="solaria">solaria</tp:taxon-name-part></tp:taxon-name></italic><bold>A</bold> trifoliolate leaf of <tp:taxon-name><tp:taxon-name-part taxon-name-part-type="genus" reg="Nasa">N.</tp:taxon-name-part><tp:taxon-name-part taxon-name-part-type="species" reg="humboldtiana">humboldtiana</tp:taxon-name-part><tp:taxon-name-part taxon-name-part-type="infraspecific-rank">subsp.</tp:taxon-name-part><tp:taxon-name-part taxon-name-part-type="subspecies" reg="humboldtiana">humboldtiana</tp:taxon-name-part></tp:taxon-name><bold>B</bold> flower of <tp:taxon-name><tp:taxon-name-part taxon-name-part-type="genus" reg="Nasa">N.</tp:taxon-name-part><tp:taxon-name-part taxon-name-part-type="species" reg="humboldtiana">humboldtiana</tp:taxon-name-part><tp:taxon-name-part taxon-name-part-type="infraspecific-rank">subsp.</tp:taxon-name-part><tp:taxon-name-part taxon-name-part-type="subspecies" reg="humboldtiana">humboldtiana</tp:taxon-name-part></tp:taxon-name><bold>C</bold> flower of <tp:taxon-name><tp:taxon-name-part taxon-name-part-type="genus" reg="Nasa">N.</tp:taxon-name-part><tp:taxon-name-part taxon-name-part-type="species" reg="humboldtiana">humboldtiana</tp:taxon-name-part><tp:taxon-name-part taxon-name-part-type="authority">cf.</tp:taxon-name-part><tp:taxon-name-part taxon-name-part-type="infraspecific-rank">subsp.</tp:taxon-name-part><tp:taxon-name-part taxon-name-part-type="subspecies" reg="obliqua">obliqua</tp:taxon-name-part></tp:taxon-name> from Chimborazo/Ecuador <bold>D</bold> flower of <tp:taxon-name><tp:taxon-name-part taxon-name-part-type="genus" reg="Nasa">N.</tp:taxon-name-part><tp:taxon-name-part taxon-name-part-type="species" reg="humboldtiana">humboldtiana</tp:taxon-name-part><tp:taxon-name-part taxon-name-part-type="infraspecific-rank">subsp.</tp:taxon-name-part><tp:taxon-name-part taxon-name-part-type="subspecies" reg="obliqua">obliqua</tp:taxon-name-part></tp:taxon-name> from Cajamarca/Peru <bold>E</bold> inflorescence of <italic><tp:taxon-name><tp:taxon-name-part taxon-name-part-type="genus" reg="Nasa">N.</tp:taxon-name-part><tp:taxon-name-part taxon-name-part-type="species" reg="ramirezii">ramirezii</tp:taxon-name-part></tp:taxon-name></italic> with putative pollinator <bold>F</bold> flower of <italic><tp:taxon-name><tp:taxon-name-part taxon-name-part-type="genus" reg="Nasa">N.</tp:taxon-name-part><tp:taxon-name-part taxon-name-part-type="species" reg="ramirezii">ramirezii</tp:taxon-name-part></tp:taxon-name></italic><bold>G</bold> flower of <italic><tp:taxon-name><tp:taxon-name-part taxon-name-part-type="genus" reg="Nasa">N.</tp:taxon-name-part><tp:taxon-name-part taxon-name-part-type="species" reg="solaria">solaria</tp:taxon-name-part></tp:taxon-name></italic><bold>H</bold> habit of <italic><tp:taxon-name><tp:taxon-name-part taxon-name-part-type="genus" reg="Nasa">N.</tp:taxon-name-part><tp:taxon-name-part taxon-name-part-type="species" reg="solaria">solaria</tp:taxon-name-part></tp:taxon-name></italic>. Photo credits: <bold>A–C</bold> X. Cornejo <bold>D</bold> T. Henning <bold>E, F</bold>: R. Ripley <bold>G, H</bold> P. Gonzáles.</p></caption><graphic xmlns:xlink="http://www.w3.org/1999/xlink" xlink:href="phytokeys-229-001_article-100082__-g002.jpg" position="float" orientation="portrait" xlink:type="simple" id="oo_871435.jpg"><uri content-type="original_file" xlink:type="simple">https://binary.pensoft.net/fig/871435</uri></graphic></fig></tp:treatment-sec><ref-list><ref id="B27"><mixed-citation xmlns:xlink="http://www.w3.org/1999/xlink" xlink:type="simple"><person-group><name name-style="western"><surname>Macbride</surname><given-names>F</given-names></name></person-group> (<year>1941</year>) <article-title><tp:taxon-name><tp:taxon-name-part taxon-name-part-type="family">Loasaceae</tp:taxon-name-part></tp:taxon-name>.</article-title> In: <person-group><name name-style="western"><surname>Macbride</surname><given-names>F</given-names></name></person-group> (<role>Ed.</role>) <issue-title>Flora of Peru.</issue-title><source>Fieldiana, Botany: 13 Part 4(1)</source>, <fpage>143</fpage>–<lpage>181</lpage>. <ext-link xlink:href="10.5962/bhl.title.2350" ext-link-type="doi" xlink:type="simple">https://doi.org/10.5962/bhl.title.2350</ext-link></mixed-citation></ref><ref id="B44"><mixed-citation xmlns:xlink="http://www.w3.org/1999/xlink" xlink:type="simple"><person-group><name name-style="western"><surname>Weigend</surname><given-names>M</given-names></name><name name-style="western"><surname>Dostert</surname><given-names>N</given-names></name><name name-style="western"><surname>Henning</surname><given-names>T</given-names></name><name name-style="western"><surname>Schneider</surname><given-names>C</given-names></name><name name-style="western"><surname>Rodríguez</surname><given-names>E</given-names></name></person-group> (<year>2006</year>) <article-title>Valid publication for 101 species and subspecies names of the genera <italic><tp:taxon-name><tp:taxon-name-part taxon-name-part-type="genus">Nasa</tp:taxon-name-part></tp:taxon-name></italic> and <italic><tp:taxon-name><tp:taxon-name-part taxon-name-part-type="genus">Aosa</tp:taxon-name-part></tp:taxon-name></italic> (<tp:taxon-name><tp:taxon-name-part taxon-name-part-type="family">Loasaceae</tp:taxon-name-part></tp:taxon-name>: <tp:taxon-name><tp:taxon-name-part taxon-name-part-type="order">Cornales</tp:taxon-name-part></tp:taxon-name>).</article-title><source>Revista Peruana de Biología</source><volume>13</volume>: <fpage>71</fpage>–<lpage>84</lpage>. <ext-link xlink:href="10.15381/rpb.v13i1.1766" ext-link-type="doi" xlink:type="simple">https://doi.org/10.15381/rpb.v13i1.1766</ext-link></mixed-citation></ref><ref id="B1"><mixed-citation xmlns:xlink="http://www.w3.org/1999/xlink" xlink:type="simple"><person-group><name name-style="western"><surname>Acuña-Castillo</surname><given-names>R</given-names></name><name name-style="western"><surname>Romoleroux</surname><given-names>K</given-names></name><name name-style="western"><surname>Luebert</surname><given-names>F</given-names></name><name name-style="western"><surname>Henning</surname><given-names>T</given-names></name><name name-style="western"><surname>Weigend</surname><given-names>M</given-names></name></person-group> (<year>2021</year>) <article-title>Morphological, ecological and geographical evolution of the Neotropical genus <italic><tp:taxon-name><tp:taxon-name-part taxon-name-part-type="genus">Nasa</tp:taxon-name-part></tp:taxon-name></italic> (<tp:taxon-name><tp:taxon-name-part taxon-name-part-type="family">Loasaceae</tp:taxon-name-part></tp:taxon-name> subfamily <tp:taxon-name><tp:taxon-name-part taxon-name-part-type="subfamily">Loasoideae</tp:taxon-name-part></tp:taxon-name>).</article-title><source>Botanical Journal of the Linnean Society</source><volume>196</volume>(<issue>4</issue>): <fpage>480</fpage>–<lpage>505</lpage>. <ext-link xlink:href="10.1093/botlinnean/boab010" ext-link-type="doi" xlink:type="simple">https://doi.org/10.1093/botlinnean/boab010</ext-link></mixed-citation></ref></ref-list></tp:taxon-treatment>
